# Supplementary material for: Alternative stopping rules to limit tree expansion for random forest models
Source: Sci Rep. 2022 Sep 6;12:15113. doi: 10.1038/s41598-022-19281-7 (PMC9448733; doi:10.1038/s41598-022-19281-7)
Supplement: Supplementary file 1 — Supplementary Information. [file 41598_2022_19281_MOESM1_ESM.zip]

Archive with 43 entries (43 files):
- Boston housing.xlsx
- Boston_housing.lis
- fitter_random_forest.for
- fit_random_forest_Abalone_intercentile_10_90_range_lim_0_0.1_no_cat.inp
- fit_random_forest_Abalone_intercentile_25_75_range_lim_0_0.1_no_cat.inp
- fit_random_forest_Abalone_min_leaf_1_30_no_cat.inp
- fit_random_forest_Abalone_min_parent_1_30_no_cat.inp
- fit_random_forest_Abalone_range_lim_0_0.1_no_cat.inp
- fit_random_forest_Abalone_variance_lim_0_0.1_no_cat.inp
- fit_random_forest_Boston_housing_intercentile_10_90_range_lim_0_0.1_no_cat.inp
- fit_random_forest_Boston_housing_intercentile_25_75_range_lim_0_0.1_no_cat.inp
- fit_random_forest_Boston_housing_min_leaf_1_30_no_cat.inp
- fit_random_forest_Boston_housing_min_parent_1_30_no_cat.inp
- fit_random_forest_Boston_housing_range_lim_0_0.1_no_cat.inp
- fit_random_forest_Boston_housing_variance_lim_0_0.1_no_cat.inp
- fit_random_forest_Los_Angeles_Ozone_intercentile_10_90_range_lim_0_0.1_no_cat.inp
- fit_random_forest_Los_Angeles_Ozone_intercentile_25_75_range_lim_0_0.1_no_cat.inp
- fit_random_forest_Los_Angeles_Ozone_min_leaf_1_30_no_cat.inp
- fit_random_forest_Los_Angeles_Ozone_min_parent_1_30_no_cat.inp
- fit_random_forest_Los_Angeles_Ozone_range_lim_0_0.1_no_cat.inp
- fit_random_forest_Los_Angeles_Ozone_variance_lim_0_0.1_no_cat.inp
- fit_random_forest_NHANES_intercentile_10_90_range_lim_0_0.1_no_cat_no_parent.inp
- fit_random_forest_NHANES_intercentile_25_75_range_lim_0_0.1_no_cat_no_parent.inp
- fit_random_forest_NHANES_min_leaf_1_30_no_cat.inp
- fit_random_forest_NHANES_min_parent_1_30_no_cat.inp
- fit_random_forest_NHANES_range_lim_0_0.1_no_cat_no_parent.inp
- fit_random_forest_NHANES_variance_lim_0_0.1_no_cat_no_parent.inp
- fit_random_forest_Servo_intercentile_10_90_range_lim_0_0.1_no_cat.inp
- fit_random_forest_Servo_intercentile_25_75_range_lim_0_0.1_no_cat.inp
- fit_random_forest_Servo_min_leaf_1_30_no_cat.inp
- fit_random_forest_Servo_min_parent_1_30_no_cat.inp
- fit_random_forest_Servo_range_lim_0_0.1_no_cat.inp
- fit_random_forest_Servo_variance_lim_0_0.1_no_cat.inp
- Los Angeles Ozone.xlsx
- Los_Angeles_Ozone.lis
- MIT Servo.xlsx
- MIT_Servo.lis
- NHANES 2015-2018 combined.xlsx
- NHANES_2015_2018_combined.lis
- Tasmanian Abalone.xlsx
- Tasmanian_Abalone.lis
- Run8.bat
- Index to Supplement S1.docx
