# Supplementary material for: Alternative stopping rules to limit tree expansion for random forest models
Source: Sci Rep. 2022 Sep 6;12:15113. doi: 10.1038/s41598-022-19281-7 (PMC9448733; doi:10.1038/s41598-022-19281-7)
Supplement: Supplementary file 1 — Supplementary Information. [file 41598_2022_19281_MOESM1_ESM.zip › fitter_random_forest.for]

!
!  Purpose:
!    This program FITTER_RANDOM_FOREST performs fitting of random forests
!    models using variant algorithm developed by A Arsham, PS Rosenberg & MP Little
!
!  Record of revisions:
!      Date         Programmer          Description of change
!      ==========   ==========          =====================
!      2022-07-18   M.P. Little         Original code
!
      MODULE coefficient_data
      IMPLICIT NONE
      SAVE
!       variable type parameters
      INTEGER, PARAMETER :: SGL = KIND(0.0)
      INTEGER, PARAMETER :: DBL = KIND(0.d0)
      INTEGER, PARAMETER :: INTS = KIND(0)
      INTEGER, PARAMETER :: INTL = SELECTED_INT_KIND(r=12)
!       array dimensions
      INTEGER(KIND=INTL) :: num_data_covar                         !number of data covariates
      INTEGER(KIND=INTL) :: num_model_covar                        !number of model covariates (including dependent variable)
      INTEGER(KIND=INTL) :: num_sample                             !number of data records
      INTEGER(KIND=INTL) :: varlim_no                              !number of variables used to determine which data is used
      INTEGER(KIND=INTL) :: num_var_miss                           !number of independent variables that have missing values
      INTEGER(KIND=INTS), PARAMETER :: INPDAT=3                    !Main data file (*.lis)
      INTEGER(KIND=INTS), PARAMETER :: IOUT=4                      !main output unit (*.lis) (summary test error, importance statistics)
      INTEGER(KIND=INTS), PARAMETER :: ICONS=6                     !console
      INTEGER(KIND=INTS), PARAMETER :: IOUTAB=7                    !output unit with predicted y-values (*.lis)
      INTEGER(KIND=INTS), PARAMETER :: ISUMM=9                     !tree build output file unit (*.lis)
      INTEGER(KIND=INTS), PARAMETER :: IDIAG=10                    !tree test error (including permutation importance based) file unit (*.lis)
      INTEGER(KIND=INTS), PARAMETER :: IREAD=11                    !steering input unit (*.inp)
      INTEGER(KIND=INTL), PARAMETER :: categ_max_levels=32         !maximum levels of categorical variables (for packlb, unpacklb)
      INTEGER(KIND=INTL) :: program_runs                           !number of program runs
!       miscellaneous constants:
      INTEGER(KIND=INTL) :: test_training_split                    !the variable index used to determine how to split the data into test and training sets
      INTEGER(KIND=INTL) :: num_test_training_split                !the number of parts into which the data is split for purposes of test/training split (e.g. = 2 for simple hold out cross validation)
      INTEGER(KIND=INTL) :: weight_index                           !the index of variable used to weight the data
      LOGICAL :: varlim_use                                        !logical flag determining if variables are used to limit data to be analysed
      LOGICAL :: random_split                                      !logical flag determining if random split (rather than split using specified variable) is used
      LOGICAL :: cross_val                                         !logical flag determining if cross validation is used
      LOGICAL :: test_error_use                                    !logical flag determining if test error is calculated
      LOGICAL :: weighting                                         !logical flag determining if weighting is to be used
!       miscellaneous scaling constants
      REAL(KIND=DBL) :: small=1.0D-99                              !small number (e.g. lower limit for denominator of ratio)
      REAL(KIND=DBL) :: loglim=1.0D-30                             !lower limit for calculation of log function
      REAL(KIND=DBL) :: explim=7.0D+01                             !upper limit for exponential function
!       allocatable arrays
      REAL(KIND=DBL), ALLOCATABLE :: y_var(:)                      !Y covariate array (dependent variable)
      REAL(KIND=DBL), ALLOCATABLE :: covariates(:,:)               !X covariate array (independent variables)
      REAL(KIND=DBL), ALLOCATABLE :: covariates_temp(:)            !X covariate array (independent variables)
      REAL(KIND=DBL), ALLOCATABLE :: weight(:)                     !weight variable
      CHARACTER(100), ALLOCATABLE :: variable_name(:)              !Array of variable names, read in from top of data file
      REAL(KIND=DBL), ALLOCATABLE :: varlim(:,:)                   !varlim(1:2,:) are the lower and upper limits used to select data for a number of different variables
      INTEGER(KIND=INTL), ALLOCATABLE :: category(:)               !whether a variable is continuous (=1) or categorical (and category(i) records number of levels of variable i)
      INTEGER(KIND=INTL), ALLOCATABLE :: varlim_index(:)           !indices of variables used to limit data to be read in
      INTEGER(KIND=INTL), ALLOCATABLE :: variable_index(:)         !indices of dependent variable (1st index) and all independent variables
      REAL(KIND=DBL), ALLOCATABLE :: testtrain_lim(:,:)            !testtrain_lim(1:2,:) are the lower and upper limits used to determine test/training groups
      INTEGER(KIND=INTL), ALLOCATABLE :: testtrain_index(:)        !record of the particular level used to determine group for testing/training split (e.g. for cross validation, hold out sample determination)
      INTEGER(KIND=INTL), ALLOCATABLE :: varmiss(:)                !index of independent variables for which we need to specify missing values
      REAL(KIND=DBL), ALLOCATABLE :: varmiss_lim(:,:)              !range of values used to determine missingness [varmiss_lim(1:,),varmiss_lim(2,)]
      REAL(KIND=DBL), ALLOCATABLE :: min_max_mean_miss_by_var(:,:) !minimum, maximum, mean for missing variables
      REAL(KIND=DBL), ALLOCATABLE :: wgt_miss_by_var(:)            !cumulative weight of persons with non-missing values by category
      REAL(KIND=DBL), ALLOCATABLE :: wgt_mis_value_var(:,:)        !weight of persons with given values of categorical variables that are being evaluated for missingness
      REAL(KIND=DBL), ALLOCATABLE :: line_read(:)                  !variables to read in from main data file
      REAL(KIND=DBL), ALLOCATABLE :: min_max_reorder(:,:)          !Minimum and maximum levels of categorical variable to be recoded
      REAL(KIND=DBL), ALLOCATABLE :: wgt_reorder(:,:)              !Weighted mean value of response variable for each level of specified categorical variable
      REAL(KIND=DBL), ALLOCATABLE :: wgt_den_reorder(:,:)          !Denominator (weights) to enable calculation of weighted mean value of response variable for each level of specified categorical variable
      REAL(KIND=DBL), ALLOCATABLE :: sort_index(:,:)               !Index of sorted values (as per wgt_reorder)
      END MODULE coefficient_data

      MODULE my_subroutines
      IMPLICIT NONE
      CONTAINS
         SUBROUTINE indata(iseed)
!
!          Subroutine to read in datafile on unit INPDAT
!          All arrays are set up as required
!          iseed is the random seed for uniform[0,1] random number generator FUNCTION wuni, passed via SUBROUTINE ransam
!
         USE coefficient_data
         IMPLICIT NONE
         INTEGER(KIND=INTL), INTENT(INOUT) :: iseed
         REAL(KIND=DBL) :: x_split, y_var_temp, weight_temp
         REAL(KIND=DBL) :: lookup_index
         INTEGER(KIND=INTS) :: end_file, error_status
         INTEGER(KIND=INTL) :: i, j, m, max_range_miss, numval
         INTEGER(KIND=INTL) :: level, n1, n2, max_range_reorder
         INTEGER(KIND=INTL) :: modal_value, index
         LOGICAL :: test_flag
         CHARACTER(len=1) :: resp
         REWIND INPDAT
!
!          Allocate array to read epi variables from main data file
!
         ALLOCATE (line_read(num_data_covar),
     &    STAT=error_status)
         IF (error_status /= 0) THEN
            WRITE(*,*) ' ALLOCATION FAILED FOR line_read'
            STOP
         END IF
!
!          Allocate array for variable names from top of main data file
!
         ALLOCATE (variable_name(num_data_covar),
     &    STAT=error_status)
         IF (error_status /= 0) THEN
            WRITE(*,*) ' ALLOCATION FAILED FOR variable_name'
            STOP
         END IF
         num_sample=0
!
!          Read the first line (containing variable names)
!
         READ(INPDAT,*,IOSTAT = end_file)variable_name
         IF (end_file /= 0) THEN
!
!             not even the first line exists
!
            num_sample = -1
         END IF
         WRITE(ICONS,100)
100      FORMAT(' Please indicate the number of variables to be used',
     &    ' to select data to be analysed (=0 for no such limits)')
         READ(IREAD,*)varlim_no
         IF (varlim_no == 0) THEN
            varlim_use = .FALSE.
         ELSE
            varlim_use = .TRUE.
         END IF
         varlim_no=MAX(varlim_no,1)
!
!          Allocate array for variable limits
!
         ALLOCATE (varlim(2,varlim_no),STAT=error_status)
         IF (error_status /= 0) THEN
            WRITE(*,*) ' ALLOCATION FAILED FOR varlim'
            STOP
         END IF
!
!          Allocate array for data variable limit indices
!
         ALLOCATE (varlim_index(varlim_no),STAT=error_status)
         IF (error_status /= 0) THEN
            WRITE(*,*) ' ALLOCATION FAILED FOR varlim_index'
            STOP
         END IF
         IF (varlim_use) THEN
            WRITE(ICONS,110)varlim_no,(i,variable_name(i),i=1,
     &       num_data_covar)
110         FORMAT(' Please indicate the',I6,' indices of variables',
     &       ' to be used to limit the data to be analysed',
     &       1000(/1X,I6,1X,A100))
            READ(IREAD,*) varlim_index
            WRITE(ICONS,120)varlim_no,(i,variable_name(varlim_index(i)),
     &       i=1,varlim_no)
120         FORMAT(' Please indicate the lower and upper limits of',
     &       ' the ',I6,' variables to be used to limit the data to be',
     &       ' analysed',1000(/1X,I6,1X,A100))
            READ(IREAD,*) varlim
         ELSE
            varlim_index(1)=1
            varlim(1,1)= -1.D+99
            varlim(2,1)=1.D+99
         END IF
         WRITE(ICONS,130)num_data_covar
130      FORMAT(' Please give the number of feature variables in the',
     &    ' model (<= ',I6,')')
         READ(IREAD,*)num_model_covar
!
!          Allocate array for model variable indices (1st being dependent variable, remaining the features)
!          and array recording whether categorical or not
!
         ALLOCATE (variable_index(num_model_covar+1),STAT=error_status)
         IF (error_status /= 0) THEN
            WRITE(*,*) ' ALLOCATION FAILED FOR variable_index'
            STOP
         END IF
         ALLOCATE (category(num_model_covar),STAT=error_status)
         IF (error_status /= 0) THEN
            WRITE(*,*) ' ALLOCATION FAILED FOR category'
            STOP
         END IF
!
!          Allocate array for minimum and maximum levels of categorical variable to be recoded
!
         ALLOCATE (min_max_reorder(2,num_model_covar),STAT=error_status)
         IF (error_status /= 0) THEN
            WRITE(*,*) ' ALLOCATION FAILED FOR min_max_reorder'
            STOP
         END IF
         WRITE(ICONS,140)num_model_covar,(i,variable_name(i),
     &    i=1,num_data_covar)
140      FORMAT(' Please give the index number of the dependent ',
     &    'variable and of the ',I6,' feature variables in the model',
     &    1000(/1X,I3,1X,A100))
         READ(IREAD,*)variable_index
         WRITE(ICONS,150)(i,variable_name(variable_index(i+1)),i=1,
     &    num_model_covar)
150      FORMAT(' Please give for each variable whether it is ',
     &    'continuous (=0) or categorical (=m=number of levels,',
     &    '-1=variable to be rearranged by mean value of dependent',
     &    ' variable) for each variable in the model',
     &    1000(/1X,I3,1X,A100))
         READ(IREAD,*)category
         WRITE(ICONS,160)num_model_covar
160      FORMAT(' Please give the number of variables (out of the ',I10,
     &    ' independent set) that have potentially missing values',
     &    ' (0=none missing)')
         READ(IREAD,*)num_var_miss
         ALLOCATE (varmiss(MAX(num_var_miss,1)),STAT=error_status)
         IF (error_status /= 0) THEN
            WRITE(*,*) ' ALLOCATION FAILED FOR varmiss'
            STOP
         END IF
         ALLOCATE (varmiss_lim(2,MAX(num_var_miss,1)),STAT=error_status)
         IF (error_status /= 0) THEN
            WRITE(*,*) ' ALLOCATION FAILED FOR varmiss_lim'
            STOP
         END IF
         ALLOCATE (min_max_mean_miss_by_var(3,MAX(num_var_miss,1)),STAT=
     &    error_status)
         IF (error_status /= 0) THEN
            WRITE(*,*) ' ALLOCATION FAILED FOR min_max_mean_miss_by_var'
            STOP
         END IF
         ALLOCATE (wgt_miss_by_var(MAX(num_var_miss,1)),
     &    STAT=error_status)
         IF (error_status /= 0) THEN
            WRITE(*,*) ' ALLOCATION FAILED FOR wgt_miss_by_var'
            STOP
         END IF
         ALLOCATE (covariates_temp(num_model_covar),STAT=error_status)
         IF (error_status /= 0) THEN
            WRITE(*,*) ' ALLOCATION FAILED FOR covariates_temp'
            STOP
         END IF
         IF (num_var_miss > 0) THEN
            WRITE(ICONS,170)num_var_miss,
     &       (i,variable_name(variable_index(i+1)),i=1,num_model_covar)
170         FORMAT(' Please give the numbers of the ',I6,' variables',
     &       ' that have potentially missing values',
     &       1000(/1X,I3,1X,A100))
            READ(IREAD,*)varmiss
            WRITE(ICONS,180)
     &       (i,variable_name(variable_index(varmiss(i)+1)),
     &       i=1,num_var_miss)
180         FORMAT(' Please give the lower and upper limits that',
     &       ' define the missing value for the variables',
     &      1000(/1X,I3,1X,A100))
            READ(IREAD,*)varmiss_lim
         END IF
         WRITE(ICONS,190)(i,variable_name(i),i=1,num_data_covar)
190      FORMAT(' Please give the number of the variable used to',
     &    ' determine the split into test and training data (= 0 if no',
     &    ' such split, =-n if random split (cross validation) into',
     &    ' abs(n) groups to be used)',1000(/1X,I3,1X,A100))
         READ(IREAD,*)test_training_split
         IF (test_training_split > 0) THEN
            random_split = .FALSE.
            test_error_use = .TRUE.
            WRITE(ICONS,200)variable_name(test_training_split)
200         FORMAT(' Please give the number of groups used to split',
     &       ' into test and training data for ',A100)
            READ(IREAD,*)num_test_training_split
            WRITE(ICONS,210)
210         FORMAT(' Is K-fold cross-validation to be used (rather',
     &       ' than hold-out analysis)')
            READ(IREAD,220) resp
220         FORMAT(A1)
            IF (resp /= 'n' .AND. resp /= 'N') THEN
               cross_val = .TRUE.
            ELSE
               cross_val = .FALSE.
            END IF
            ALLOCATE (testtrain_lim(2,num_test_training_split),
     &       STAT=error_status)
            IF (error_status /= 0) THEN
               WRITE(*,*) ' ALLOCATION FAILED FOR testtrain_lim'
               STOP
            END IF
            WRITE(ICONS,230)num_test_training_split,
     &       variable_name(test_training_split)
230         FORMAT(' Please give the ',I6,' lower and upper limits on',
     &       ' variable '/1X,A100/' used to determine the split into',
     &       ' test and training data (first category is for training',
     &       ' in hold-out analysis)')
            READ(IREAD,*)testtrain_lim
         ELSE IF (test_training_split == 0) THEN
            random_split = .FALSE.
            cross_val = .FALSE.
            test_error_use = .FALSE.
            num_test_training_split = 1
         ELSE
            random_split = .TRUE.
            cross_val = .TRUE.
            test_error_use = .TRUE.
            num_test_training_split = MAX(ABS(test_training_split),1)
         END IF
         WRITE(ICONS,240)
240      FORMAT(' Is weighting to be used')
         READ(IREAD,220) resp
         IF (resp /= 'n' .AND. resp /= 'N') THEN
            weighting = .TRUE.
         ELSE
            weighting = .FALSE.
         END IF
         IF (weighting) THEN
            WRITE(ICONS,250)(i,variable_name(i),i=1,num_data_covar)
250         FORMAT(' Please give the number of the variable used to',
     &       ' weight the data',1000(/1X,I3,1X,A100))
            READ(IREAD,*)weight_index
         END IF
!
!          Read the main data file - 1st pass to get number of records in dataset (num_sample)
!
         IF (num_sample == 0) THEN
!
!            Determine minimum and maximum for categorical variables that are to be reordered
!
            min_max_reorder(1,:) = 1.D+99
            min_max_reorder(2,:) = -1.D+99
            Test_read_main_data: DO
!
!                Read each line and test to see the variables satisfy limits - if so increment num_sample
!
               READ(INPDAT,*,IOSTAT = end_file)line_read
               IF (end_file /= 0) EXIT
!
!                Determine minimum and maximum of categorical variables with category()=-1
!
               y_var_temp = line_read(variable_index(1))
               Test_read_data_ct_min_max: DO i=2, num_model_covar + 1
                  covariates_temp(i-1) =
     &             line_read(variable_index(i))
               END DO Test_read_data_ct_min_max
               DO m=1,num_model_covar
                  IF (category(m) == -1) THEN
                     min_max_reorder(1,m) =
     &                MIN(min_max_reorder(1,m),
     &                covariates_temp(m))
                     min_max_reorder(2,m) =
     &                MAX(min_max_reorder(2,m),
     &                covariates_temp(m))
                  END IF
               END DO
!
!                test this line of data to make sure it lies within specified variable limits
!
               test_flag = .TRUE.
               IF (varlim_use) THEN
                  Test_read_data_varlim: DO i=1, varlim_no
                     IF (line_read(varlim_index(i)) < varlim(1,i) .OR.
     &                line_read(varlim_index(i)) > varlim(2,i)) THEN
                        test_flag = .FALSE.
                        EXIT
                     END IF
                  END DO Test_read_data_varlim
               END IF
               IF (test_flag) THEN
                  num_sample = num_sample + 1
               END IF
            END DO Test_read_main_data
         END IF
!
!          Determine overall maximum range of categorical variables with category()=-1
!
         max_range_reorder = 1
         DO m=1,num_model_covar
            IF (category(m) == -1) THEN
               max_range_reorder = MAX(NINT(min_max_reorder(2,m) -
     &          min_max_reorder(1,m)) + 1,max_range_reorder)
            END IF
         END DO
!
!          Allocate variable to store weighted mean response for each level of specified categorical variables
!
         ALLOCATE (wgt_reorder(max_range_reorder,num_model_covar),
     &    STAT=error_status)
         IF (error_status /= 0) THEN
            WRITE(*,*) ' ALLOCATION FAILED FOR wgt_reorder'
            STOP
         END IF
         IF (error_status /= 0) THEN
            WRITE(*,*) ' ALLOCATION FAILED FOR wgt_reorder'
            STOP
         END IF
         ALLOCATE(wgt_den_reorder(max_range_reorder,num_model_covar),
     &    STAT=error_status)
         IF (error_status /= 0) THEN
            WRITE(*,*) ' ALLOCATION FAILED FOR wgt_den_reorder'
            STOP
         END IF
         ALLOCATE (sort_index(max_range_reorder,num_model_covar),
     &    STAT=error_status)
         IF (error_status /= 0) THEN
            WRITE(*,*) ' ALLOCATION FAILED FOR sort_index'
            STOP
         END IF
!
!          Allocate all other variables needed to store data
!
         ALLOCATE (y_var(MAX(num_sample,1)),STAT=error_status)
         IF (error_status /= 0) THEN
            WRITE(*,*) ' ALLOCATION FAILED FOR y_var'
            STOP
         END IF
         ALLOCATE (covariates(num_model_covar,MAX(num_sample,1)),
     &    STAT=error_status)
         IF (error_status /= 0) THEN
            WRITE(*,*) ' ALLOCATION FAILED FOR covariates'
            STOP
         END IF
         ALLOCATE (weight(MAX(num_sample,1)),STAT=error_status)
         IF (error_status /= 0) THEN
            WRITE(*,*) ' ALLOCATION FAILED FOR weight'
            STOP
         END IF
         ALLOCATE (testtrain_index(MAX(num_sample,1)),STAT=error_status)
         IF (error_status /= 0) THEN
            WRITE(*,*) ' ALLOCATION FAILED FOR testtrain_index'
            STOP
         END IF
         testtrain_index = 0
         IF (num_sample > 0) THEN
!
!             Number of eligible records are > 0: set up arrays and read data
!
!
!             Rewind main file (on unit INPDAT) and read again, storing in covariates
!
            REWIND INPDAT
!
!             Read the main data file (2nd pass) and store
!
            num_sample = 0
            wgt_reorder = 0.D0
            wgt_den_reorder = 0.D0
!
!             Read main data file
!
!             Read first line, with variable names
!
            READ(INPDAT,*,IOSTAT = end_file) variable_name
            Read_main_data: DO
!
!                Read line of data
!
               READ(INPDAT,*,IOSTAT = end_file) line_read
               IF (end_file /= 0) EXIT
!
!               Determine mean response variable by level of each categorical variables that are to be reordered
!               This is done for complete dataset - without consideration of selecting variables
!
               y_var_temp = line_read(variable_index(1))
               IF (weighting) THEN
                  weight_temp = line_read(weight_index)
               ELSE
                  weight_temp = 1.D0
               END IF
               Main_read_data_ct_min_max: DO i=2, num_model_covar + 1
                  covariates_temp(i-1) =
     &             line_read(variable_index(i))
               END DO Main_read_data_ct_min_max
               DO m=1,num_model_covar
                  IF (category(m) == -1) THEN
                     level = NINT(covariates_temp(m) -
     &                min_max_reorder(1,m)) + 1
                     wgt_reorder(level,m) = wgt_reorder(level,m)+
     &                y_var_temp*weight_temp
                     wgt_den_reorder(level,m) =wgt_den_reorder(level,m)+
     &                weight_temp
                  END IF
               END DO
!
!                test this line of data to make sure it lies within specified variable limits
!
               test_flag = .TRUE.
               IF (varlim_use) THEN
                  Main_read_data_varlim: DO i=1, varlim_no
                     IF (line_read(varlim_index(i)) < varlim(1,i) .OR.
     &                line_read(varlim_index(i)) > varlim(2,i)) THEN
                        test_flag = .FALSE.
                        EXIT
                     END IF
                  END DO Main_read_data_varlim
               END IF
               IF (test_flag) THEN
                  num_sample = num_sample + 1
                  y_var(num_sample) = y_var_temp
                  covariates(:,num_sample) = covariates_temp(:)
                  weight(num_sample) = weight_temp
               END IF
               IF (.NOT.random_split .AND. num_test_training_split > 0)
     &           THEN
!
!                   split the data according to the value in variable with index test_training_split,
!                   recording levels in testtrain_index (0=training, 1=test for hold out sample)
!
                  Split_test_train: DO i = 1,num_test_training_split
                     x_split = line_read(test_training_split)
                     IF (x_split >= testtrain_lim(1,i) .AND.
     &                 x_split <= testtrain_lim(2,i)) THEN
                         testtrain_index(num_sample) = i - 1
                     END IF
                  END DO Split_test_train
               END IF
            END DO Read_main_data
!
!             Normalise wgt_reorder
!
            wgt_reorder(:,:) = wgt_reorder(:,:)/
     &       MAX(wgt_den_reorder(:,:),loglim)
            Cat_variable_reorder2: DO m=1,num_model_covar
               IF (category(m) == -1) THEN
                  n1=1
                  n2=NINT(min_max_reorder(2,m)-min_max_reorder(1,m)) +1
                  DO i=1,n2
                     sort_index(i,m) = i
                  END DO
!
!                  Sort categorical variable index so that levels are in increasing order of weighted mean response variable
!                  Reordered levels are in sort_index
!
                  CALL sort_shell2(wgt_reorder(:,m),sort_index(:,m),
     &             n1,n2)
!
!                  Now recode categorical variable so that levels are in increasing order of weighted mean response variable
!                  (weighted means calculated for complete dataset)
!
                  DO i=1,num_sample
!
!                      Determine index of covariates(m,i) in orginal (unordered) array: index
!
                     index = NINT(covariates(m,i) -
     &                min_max_reorder(1,m)) + 1
!
!                      Now find value of j so that sort_index(j,m) = index - this corresponds to position in sorted list
!
                     DO j=1,n2
                        lookup_index = j
                        IF (ABS(index - sort_index(j,m)) < loglim) EXIT
                     END DO
!
!                     Replace covariates(m,i) by resorted value, resorted via weighted means in total dataset: level lookup_index
!
                     covariates(m,i) = lookup_index +
     &                min_max_reorder(1,m) - 1.D0
                  END DO
               END IF
            END DO Cat_variable_reorder2
            IF (random_split .AND. num_test_training_split > 0) THEN
!
!                randomly split the data into approximately equal num_test_training_split parts,
!                recording levels in testtrain_index
!
!                randomly permute the indices 1:num_sample
               DO i=1,num_sample
                  testtrain_index(i) = i
               END DO
               CALL ransam(testtrain_index,num_sample,num_sample,iseed)
!                use MOD function to assign levels 0,...,num_test_training_split-1 based on this
               Split_random_test_train: DO i = 1,num_sample
                  testtrain_index(i) = MOD(testtrain_index(i),
     &             num_test_training_split)
               END DO Split_random_test_train
            END IF
            IF (num_var_miss > 0) THEN
!
!        	     determine mean values, minimum and maximum for variables with missing values, for non-missing range (outside the range {varmiss_lim(1,.),varmiss_lim(2,.))
!
               wgt_miss_by_var = 0.D0
               min_max_mean_miss_by_var(1,:) = 1.D+99
               min_max_mean_miss_by_var(2,:) = -1.D+99
               min_max_mean_miss_by_var(3,:) = 0.D0
               DO i=1,num_sample
                  DO m=1,num_var_miss
                     IF (covariates(varmiss(m),i) < varmiss_lim(1,m).OR.
     &                 covariates(varmiss(m),i) > varmiss_lim(2,m)) THEN
                        min_max_mean_miss_by_var(1,m) =
     &                   MIN(min_max_mean_miss_by_var(1,m),
     &                   covariates(varmiss(m),i))
                        min_max_mean_miss_by_var(2,m) =
     &                   MAX(min_max_mean_miss_by_var(2,m),
     &                   covariates(varmiss(m),i))
                        min_max_mean_miss_by_var(3,m) =
     &                   min_max_mean_miss_by_var(3,m) +
     &                   covariates(varmiss(m),i)*weight(i)
                        wgt_miss_by_var(m)=wgt_miss_by_var(m) +weight(i)
                     END IF
                  END DO
               END DO
               min_max_mean_miss_by_var(3,:) =
     &          min_max_mean_miss_by_var(3,:) / wgt_miss_by_var(:)
!
!                determine the maximum range min_max_mean_miss_by_var(2,:) - min_max_mean_miss_by_var(1,:) + 1
!                among categorical variables: max_range_miss
!
               max_range_miss = 1
               DO m=1,num_var_miss
                  IF (category(varmiss(m)) > 0) THEN
                     max_range_miss = MAX(NINT(
     &                min_max_mean_miss_by_var(2,m) -
     &                min_max_mean_miss_by_var(1,m)) + 1,max_range_miss)
                  END IF
               END DO
               ALLOCATE (wgt_mis_value_var(max_range_miss,num_var_miss),
     &          STAT=error_status)
               IF (error_status /= 0) THEN
                  WRITE(*,*) ' ALLOCATION FAILED FOR wgt_mis_value_var'
                  STOP
               END IF
               wgt_mis_value_var = 0
!
!                find the total weight (for non-missing datapoints) of elements of each class for each
!                potentially missing categorical variable m and store in wgt_mis_value_var(:,m)
!
               DO i=1,num_sample
                  DO m=1,num_var_miss
                     IF ((covariates(varmiss(m),i) < varmiss_lim(1,m)
     &                .OR. covariates(varmiss(m),i) > varmiss_lim(2,m))
     &                .AND. category(varmiss(m)) > 0) THEN
                        numval = NINT(covariates(varmiss(m),i) -
     &                   min_max_mean_miss_by_var(1,m))+1
                        wgt_mis_value_var(numval,m) =
     &                   wgt_mis_value_var(numval,m) + weight(i)
                     END IF
                  END DO
               END DO
!
!                now find the modal value for each potentially missing categorical variable m and store in min_max_mean_miss_by_var(3,m)
!
               DO m=1,num_var_miss
                  IF (category(varmiss(m)) > 0) THEN
                     min_max_mean_miss_by_var(3,m) = -9.9D+99
                     modal_value = -1
                     DO i=1,max_range_miss
                        IF (min_max_mean_miss_by_var(3,m) <
     &                    wgt_mis_value_var(i,m)) THEN
                           min_max_mean_miss_by_var(3,m) =
     &                      wgt_mis_value_var(i,m)
                           modal_value = i
                        END IF
                     END DO
                     min_max_mean_miss_by_var(3,m) = modal_value - 1 +
     &                min_max_mean_miss_by_var(1,m)
                  END IF
               END DO
!
!                Now replace all missing values by the mean (continuous) or by the modal value (categorical), in either case
!                stored in min_max_mean_miss_by_var(3,:)
!
               DO i=1,num_sample
                  DO m=1,num_var_miss
                     IF (covariates(varmiss(m),i) >= varmiss_lim(1,m)
     &                .AND.
     &                covariates(varmiss(m),i) <= varmiss_lim(2,m)) THEN
                        covariates(varmiss(m),i) =
     &                   min_max_mean_miss_by_var(3,m)
                     END IF
                  END DO
               END DO
            END IF
!
!   	      rescale categorical variables so that lowest level is 1
!
            DO m=1,num_model_covar
               IF (category(m) > 0) THEN
                  covariates(m,:) = covariates(m,:) -
     &             MINVAL(covariates(m,:)) + 1
               END IF
            END DO
!             deallocate all arrays
            DEALLOCATE (line_read,STAT=error_status)
            IF (error_status /= 0) THEN
               WRITE(*,*) ' DEALLOCATION FAILED FOR line_read'
               STOP
            END IF
         END IF
         END SUBROUTINE indata

         SUBROUTINE intercentile(arr,wghtarr,ndstart,ndend,alpha,
     &    cent_lower,cent_upper,range)
!!!!!!!!!!!!!!!!!!!!!!!!!!!!!!!!!!!!!!!!!!!!!!!!!!!!!!!!!!!!!!!!!!!!!!!!!!!!!!!!!!!!!!!!!!!!!!!!!!!!!!!!!!!
!          Computes inter-centile range [alpha,100-alpha] % centile                                       !
!          for arr, with weight vector wghtarr                                                            !
!          keeping in range of indices [ndstart, ndend]                                                   !
!          [alpha, 100 - alpha]% centiles returned in cent_lower, cent_upper                              !
!          Range = cent_upper - cent_lower returned in range                                              !                          !
!          arr and wghtarr are changed on output into sorted versions of themeselves (sorted by arr)      !
!!!!!!!!!!!!!!!!!!!!!!!!!!!!!!!!!!!!!!!!!!!!!!!!!!!!!!!!!!!!!!!!!!!!!!!!!!!!!!!!!!!!!!!!!!!!!!!!!!!!!!!!!!!
         USE coefficient_data
         IMPLICIT NONE
         REAL(KIND=DBL), DIMENSION(:), INTENT(INOUT) :: arr, wghtarr
         REAL(KIND=DBL), INTENT(IN) :: alpha
         REAL(KIND=DBL), INTENT(OUT) :: cent_lower, cent_upper, range
         INTEGER(KIND=INTL), INTENT(IN) :: ndstart, ndend
         REAL(KIND=DBL) :: sumpop, sumprob, sumprob_prv, alpha_scl
         INTEGER(KIND=INTL) :: i, i_low
         sumpop = SUM(wghtarr(ndstart:ndend))
!          rescale centile (in range 0-100) to probability
         alpha_scl = alpha/1.D+2
         CALL sort_shell2(arr,wghtarr,ndstart,ndend)
!
!          compute lower alpha% centile
!
         sumprob=0.D0
         sumprob_prv=0.D0
         i_low = ndstart
         DO i = ndstart, ndend
            sumprob = sumprob + wghtarr(i)/sumpop
            IF (sumprob > alpha_scl) EXIT
            sumprob_prv = sumprob
            i_low = i
         END DO
         cent_lower = (arr(i_low)*(sumprob - alpha_scl) +
     &    arr(MIN(i_low+1,ndend))*(alpha_scl - sumprob_prv))/
     &    MAX(sumprob - sumprob_prv,small)
!
!          compute upper (100 - alpha)% centile
!
         sumprob=0.D0
         sumprob_prv=0.D0
         i_low = ndend
         DO i = ndend, ndstart, -1
            sumprob = sumprob + wghtarr(i)/sumpop
            IF (sumprob > alpha_scl) EXIT
            sumprob_prv = sumprob
            i_low = i
         END DO
         cent_upper = (arr(i_low)*(sumprob - alpha_scl) +
     &    arr(MAX(i_low-1,ndstart))*(alpha_scl - sumprob_prv))/
     &    MAX(sumprob - sumprob_prv,small)
         range = MAX(cent_upper - cent_lower,0.D0)
	     END SUBROUTINE intercentile

         SUBROUTINE sort_shell2(arr,otherarr,ndstart,ndend)
!!!!!!!!!!!!!!!!!!!!!!!!!!!!!!!!!!!!!!!!!!!!!!!!!!!!!!!!!!!!!!!!!!!!!!!!!!!!!!!!!!!!!!!!!!!!!!!!!!!!!!!!!!!
!          Sorts an array arr(:) into ascending numerical order by Shell�s method (diminishing            !
!          increment sort)                                                                                !
!          Rearrange otherarr(:) in parallel                                                              !
!          Only indices between ndstat and ndend are considered                                           !
!          arr and otherarr are replaced on output by their sorted rearrangement.                         !
!          Shell's algorithm is described on pp.322-323 of Press, Flannery, Teukolsky and Vetterling      !
!          Numerical Recipes (2nd edition) (CUP)                                                          !
!!!!!!!!!!!!!!!!!!!!!!!!!!!!!!!!!!!!!!!!!!!!!!!!!!!!!!!!!!!!!!!!!!!!!!!!!!!!!!!!!!!!!!!!!!!!!!!!!!!!!!!!!!!
         USE coefficient_data
         IMPLICIT NONE
         REAL(KIND=DBL), DIMENSION(:), INTENT(INOUT) :: arr, otherarr
         INTEGER(KIND=INTL), INTENT(IN) :: ndstart, ndend
         INTEGER(KIND=INTL) :: i, j, inc, n, n_off
         REAL(KIND=DBL) :: v, vother
         n = ndend - ndstart + 1
         n_off = ndstart - 1
	     inc = 1
!          Determine the starting increment - choose value by increasing iteration
	     DO
            inc = 3*inc + 1
            IF (inc > n) EXIT
         END DO
         DO
!             Now loop over the partial sorts
            inc = inc/3
            DO i = inc + 1, n
!                Outer loop of straight insertion
               v = arr(i + n_off)
               vother = otherarr(i + n_off)
               j = i
               DO
!                   Inner loop of straight insertion
                  IF (arr(j - inc + n_off) <= v) EXIT
                  arr(j + n_off) = arr(j - inc + n_off)
                  otherarr(j + n_off) = otherarr(j - inc + n_off)
                  j = j - inc
                  IF (j <= inc) EXIT
               END DO
               arr(j + n_off) = v
               otherarr(j + n_off) = vother
            END DO
            IF (inc <= 1) EXIT
         END DO
	     END SUBROUTINE sort_shell2

         SUBROUTINE sort_shell3(arr,otherarr,otherarr2,ndstart,ndend)
!!!!!!!!!!!!!!!!!!!!!!!!!!!!!!!!!!!!!!!!!!!!!!!!!!!!!!!!!!!!!!!!!!!!!!!!!!!!!!!!!!!!!!!!!!!!!!!!!!!!!!!!!!!
!          Sorts an array arr(:) into ascending numerical order by Shell�s method (diminishing            !
!          increment sort)                                                                                !
!          Rearrange otherarr(:), otherarr2(:) in parallel                                                !
!          Only indices between ndstat and ndend are considered                                           !
!          arr and otherarr are replaced on output by their sorted rearrangement.                         !
!          Shell's algorithm is described on pp.322-323 of Press, Flannery, Teukolsky and Vetterling      !
!          Numerical Recipes (2nd edition) (CUP)                                                          !
!!!!!!!!!!!!!!!!!!!!!!!!!!!!!!!!!!!!!!!!!!!!!!!!!!!!!!!!!!!!!!!!!!!!!!!!!!!!!!!!!!!!!!!!!!!!!!!!!!!!!!!!!!!
         USE coefficient_data
         IMPLICIT NONE
         REAL(KIND=DBL), DIMENSION(:), INTENT(INOUT) :: arr, otherarr
         REAL(KIND=DBL), DIMENSION(:), INTENT(INOUT) :: otherarr2
         INTEGER(KIND=INTL), INTENT(IN) :: ndstart, ndend
         INTEGER(KIND=INTL) :: i, j, inc, n, n_off
    	 REAL(KIND=DBL) :: v, vother, vother2
	     n = ndend - ndstart + 1
         n_off = ndstart - 1
	     inc = 1
!          Determine the starting increment - choose value by increasing iteration
	     DO
            inc = 3*inc + 1
            IF (inc > n) EXIT
         END DO
         DO
!             Now loop over the partial sorts
            inc = inc/3
            DO i = inc + 1, n
!                Outer loop of straight insertion
               v = arr(i + n_off)
               vother = otherarr(i + n_off)
               vother2 = otherarr2(i + n_off)
               j = i
               DO
!                   Inner loop of straight insertion
                  IF (arr(j - inc + n_off) <= v) EXIT
                  arr(j + n_off) = arr(j - inc + n_off)
                  otherarr(j + n_off) = otherarr(j - inc + n_off)
                  otherarr2(j + n_off) = otherarr2(j - inc + n_off)
                  j = j - inc
                  IF (j <= inc) EXIT
               END DO
               arr(j + n_off) = v
               otherarr(j + n_off) = vother
               otherarr2(j + n_off) = vother2
            END DO
            IF (inc <= 1) EXIT
         END DO
	     END SUBROUTINE sort_shell3

         SUBROUTINE ransam(A,n,k,iseed)
!          routine for sampling k times without replacement from 1,...,n
!          indices of samples are stored in first k elements of integer array A
!          iseed is the passed random seed for wuni
!          Routine documented in Green Behav Res Methods Instrument 1977 9 559, based on algorithm of D Knuth The Art of Computer Programming Vol II. Seminumerical algorithms
         USE coefficient_data
         IMPLICIT NONE
         INTEGER(KIND=INTL), DIMENSION(:), INTENT(OUT) :: A
         INTEGER(KIND=INTL), INTENT(INOUT) :: iseed
         INTEGER(KIND=INTL), INTENT(IN) :: n, k
         INTEGER(KIND=INTL) :: m, j, l
         m = 0
         DO  j = 1,n
            l=MIN(INT((FLOAT(n - j + 1))*wuni(iseed)) + 1, n)
            IF (l <= k - m) THEN
               m = m + 1
               A(m) = j
               IF (m >= k) EXIT
            END IF
         END DO
         END SUBROUTINE ransam

         FUNCTION wuni(idum)
!!!!!!!!!!!!!!!!!!!!!!!!!!!!!!!!!!!!!!!!!!!!!!!!!!!!!!!!!!!!!!!!!!!!!!!!!
!                                                                       !
!          This routine generates pseudo-random numbers between 0 and 1 !
!          Documented in Press, Flannery, Teukolsky and Vetterling      !
!          Numerical Recipes (2nd edition) (CUP) pp 272-3               !
!          If idum is negative the random numbers are reinitialised     !
!                                                                       !
!!!!!!!!!!!!!!!!!!!!!!!!!!!!!!!!!!!!!!!!!!!!!!!!!!!!!!!!!!!!!!!!!!!!!!!!!
         USE coefficient_data
         IMPLICIT NONE
         REAL(KIND=DBL), PARAMETER :: eps=1.D-12, rnmx=1.D0 - eps
         REAL(KIND=DBL) :: wuni, re_iyrand
         REAL(KIND=DBL), PARAMETER :: am=1.D0/2147483563.D0 ! am=1/im1
         INTEGER(KIND=INTL), PARAMETER :: im1=2147483563
         INTEGER(KIND=INTL), PARAMETER :: im2=2147483399
         INTEGER(KIND=INTL), PARAMETER :: imm1=im1-1
         INTEGER(KIND=INTL), PARAMETER :: ia1=40014
         INTEGER(KIND=INTL), PARAMETER :: ia2=40692
         INTEGER(KIND=INTL), PARAMETER :: iq1=53668
         INTEGER(KIND=INTL), PARAMETER :: iq2=52774
         INTEGER(KIND=INTL), PARAMETER :: ir1=12211
         INTEGER(KIND=INTL), PARAMETER :: ir2=3791
         INTEGER(KIND=INTL), PARAMETER :: ntab=32
         INTEGER(KIND=INTL), PARAMETER :: ndiv=1+imm1/ntab
         INTEGER(KIND=INTL), INTENT(INOUT) :: idum
         INTEGER(KIND=INTL) :: ivrand(ntab), idum2, j, k, iyrand
         SAVE ivrand,iyrand,idum2
         DATA idum2/123456789/, ivrand/ntab*0/ ,iyrand/0/
!
!          initialise if idum is negative
!
         IF (idum <= 0) THEN
!
!             make sure idum<>0
!
            idum=MAX(-idum,1)
            idum2=idum
!
!             load the shuffle table (after 8 warm-ups)
!
            Shuffle_warmup_loop: DO j = ntab+8, 1, -1
               k = idum/iq1
               idum = ia1*(idum - k*iq1) - k*ir1
               IF (idum < 0) idum = idum + im1
               IF (j <= ntab) ivrand(j) = idum
            END DO Shuffle_warmup_loop
            iyrand=ivrand(1)
         END IF
!
!          Except when initialising this is where we start
!
!          Compute idum=mod(ia1*idum,im1) without overflows by Schrage's
!          method
!
         k = idum/iq1
         idum = ia1*(idum - k*iq1) - k*ir1
         IF (idum < 0) idum = idum + im1
!
!          Compute idum2=mod(ia2*idum2,im2) without overflows by Schrage's
!          method
!
         k = idum2/iq2
         idum2 = ia2*(idum2 - k*iq2) - k*ir2
         IF (idum2 < 0) idum2 = idum2 + im2
!
!          j will be in the range [1,ntab]
!
         j = 1 + iyrand/ndiv
!
!          idum is shuffled, idum and idum2 are combined to generate output
!
         iyrand = ivrand(j) - idum2
         ivrand(j) = idum
         IF (iyrand < 1) iyrand = iyrand + imm1
!
!          Make sure the routine generates random numbers away from the
!          end of the interval
!
         re_iyrand = iyrand
         wuni=MIN(am*re_iyrand,rnmx)
         END FUNCTION wuni

         SUBROUTINE cross_validate_random_forest(x,y,ypred_tot,wght,
     &    categ,nsplit,split_index,testerr,testerr_imp,tgini_tot,mvar,
     &    nsamp,iprint,import,ntree,minpar,minchild,prop_var,prop_range,
     &    prop_cent,centile,maxnode,mtry,indtest,iseed)
!          fits random forest to (y,x,wght) (wght=weights) using index of groups (nsplit levels=0, 1,...,nsplit-1) to evaluate test error
!          ypred_tot(nsamp)= predicted y in each cross validated piece of data
!	       categ(m)<=0 says that variable m is numerical, categ(m) = k says it is categorical with k levels
!          nsplit=number of cross-validated pieces
!          split_index(nsamp)= index of cross-validated pieces (for each record this takes values 0, 1, 2, ..., nsplit-1)
!          testerr(2,ntree) records the averaged test error as function of number of trees (testerr(1,:) = OOB error, testerr(2,:) = test error with respect to holdout test set)
!          testerr_imp(mvar,ntree) records the averaged permutation test of variable importance (error as function of number of trees, feature variable)
!          tgini_tot(mvar) averaged gini variable importance test error
!          mvar=number of variables in data set
!          nsamp=total number of records (rows) in data set
!          iprint=1 turns on output as trees are being added giving tree number - on units IDIAG, ISUMM, iprint=2 also prints permutation-based importances
!	       import=1 turns on permutation test of variable/feature importance
!          ntree=number of trees in run
!          minpar=number of cases in a parent node below which the tree will not split
!          minchild=number of cases in each offspring node below which the tree will not split
!          prop_var=proportion of total variance to stop splitting
!          prop_range=proportion of total range to stop splitting
!          prop_cent=proportion of [100 alpha, 100 (1-alpha)] centile range to stop splitting
!          centile=centile (alpha) in centile range (0 < alpha < 0.5) to control stop splitting
!          maxnode=maximum number of nodes to be considered for splitting (so number of terminal nodes = this+1)
!          mtry=number of variables to pick to split on at each node
!          indtest=1 if there is a test set, =0 otherwise
!          iseed=random number seed
!
         USE coefficient_data
         IMPLICIT NONE
         INTEGER(KIND=INTL), INTENT(IN) :: nsamp, mvar, iprint, mtry
         INTEGER(KIND=INTL), INTENT(IN) :: import, ntree, minpar, nsplit
         REAL(KIND=DBL), INTENT(IN) :: x(mvar,nsamp),y(nsamp)
         REAL(KIND=DBL), INTENT(IN) :: wght(nsamp)
         REAL(KIND=DBL), INTENT(OUT) :: ypred_tot(nsamp)
         REAL(KIND=DBL), INTENT(OUT) :: testerr(2,ntree)
         REAL(KIND=DBL), INTENT(OUT) :: testerr_imp(mvar,ntree)
         REAL(KIND=DBL), INTENT(OUT) :: tgini_tot(mvar)
         REAL(KIND=DBL), INTENT(IN) :: prop_var, prop_range, prop_cent
         REAL(KIND=DBL), INTENT(IN) :: centile
         INTEGER(KIND=INTL), INTENT(IN) :: categ(mvar)
         INTEGER(KIND=INTL), INTENT(IN) :: split_index(nsamp)
         INTEGER(KIND=INTL), INTENT(IN) :: minchild, maxnode, indtest
         INTEGER(KIND=INTL), INTENT(INOUT) :: iseed
         REAL(KIND=DBL), ALLOCATABLE :: xtrain(:,:),ytrain(:),wgt(:)
         REAL(KIND=DBL), ALLOCATABLE :: xtest(:,:),ytest(:),wgt_tes(:)
         REAL(KIND=DBL), ALLOCATABLE :: ypred(:)
         REAL(KIND=DBL), ALLOCATABLE :: test_error(:,:)
         REAL(KIND=DBL), ALLOCATABLE :: test_error_imp(:,:)
         REAL(KIND=DBL), ALLOCATABLE :: tgini(:), wgt_temp(:), y_temp(:)
         REAL(KIND=DBL) :: perc_imp, total_mean, limit_var, limit_range
         REAL(KIND=DBL) :: limit_cent, cent_lower, cent_upper
         INTEGER(KIND=INTL) :: icross_val, ntrn, ntes, i, ntest, ntest1
         INTEGER(KIND=INTL) :: error_status, nsamp_train, itree, mr
         INTEGER(KIND=INTL) :: icross_val_llim, icross_val_ulim
         ALLOCATE (test_error(2,ntree),STAT=error_status)
         IF (error_status /= 0) THEN
            WRITE(*,*) ' ALLOCATION FAILED FOR test_error'
            STOP
         END IF
         ALLOCATE (test_error_imp(mvar,ntree),STAT=error_status)
         IF (error_status /= 0) THEN
            WRITE(*,*) ' ALLOCATION FAILED FOR test_error_imp'
            STOP
         END IF
         ALLOCATE (tgini(mvar),STAT=error_status)
         IF (error_status /= 0) THEN
            WRITE(*,*) ' ALLOCATION FAILED FOR tgini'
            STOP
         END IF
!
!          set up scratch arrays (used for centile calculations)
!
         ALLOCATE (y_temp(nsamp),STAT=error_status)
         IF (error_status /= 0) THEN
            WRITE(*,*) ' ALLOCATION FAILED FOR y_temp'
            STOP
         END IF
         ALLOCATE (wgt_temp(nsamp),STAT=error_status)
         IF (error_status /= 0) THEN
            WRITE(*,*) ' ALLOCATION FAILED FOR wgt_temp'
            STOP
         END IF
!
!         compute absolute (rather than relative) variance, range, and inter-centile range for independent variable in dataset
!
         total_mean = SUM(y*wght) / SUM(wght)
         limit_var = prop_var*SUM(wght*(y-total_mean)*(y-total_mean)) /
     &    SUM(wght)
         limit_range = prop_range*(MAXVAL(y) - MINVAL(y))
         y_temp = y
         wgt_temp = wght
         CALL intercentile(y_temp,wgt_temp,1,nsamp,centile,cent_lower,
     &    cent_upper,limit_cent)
         limit_cent = prop_cent*limit_cent
!
!          arrays for averaging various types of error
!
         testerr = 0.D0
         testerr_imp = 0.D0
         tgini_tot = 0.D0

         IF (cross_val) THEN
!
!             nsplit-fold cross validation
!
            icross_val_llim = 0
            icross_val_ulim = nsplit - 1
         ELSE IF (.NOT. cross_val) THEN
!
!             hold-out set cross validation or no cross validation
!
            icross_val_llim = nsplit - 1
            icross_val_ulim = nsplit - 1
         END IF

         Cross_validation: DO icross_val=icross_val_llim,icross_val_ulim
            IF (cross_val .OR. test_error_use)
     &       THEN
!
!                so we are either doing conventional nsplit-fold cross validation or hold-out cross validation
!
               ntest = 0
               DO i = 1, nsamp
                  IF (split_index(i) == icross_val) THEN
                     ntest = ntest + 1
                  END IF
               END DO
            ELSE
               ntest = 0
            END IF
            nsamp_train = nsamp - ntest
            ntest1=MAX(ntest,1)
!
!             Now set up arrays xtrain, ytrain, wgt, xtest, ytest, wgt_tes with corresponding parts of (x,y,wght)
!
            ALLOCATE (xtrain(mvar,nsamp_train),STAT=error_status)
            IF (error_status /= 0) THEN
               WRITE(*,*) ' ALLOCATION FAILED FOR xtrain'
               STOP
            END IF
            ALLOCATE (ytrain(nsamp_train),STAT=error_status)
            IF (error_status /= 0) THEN
               WRITE(*,*) ' ALLOCATION FAILED FOR ytrain'
               STOP
            END IF
            ALLOCATE (wgt(nsamp_train),STAT=error_status)
            IF (error_status /= 0) THEN
               WRITE(*,*) ' ALLOCATION FAILED FOR wgt'
               STOP
            END IF
            ALLOCATE (xtest(mvar,ntest1),STAT=error_status)
            IF (error_status /= 0) THEN
               WRITE(*,*) ' ALLOCATION FAILED FOR xtest'
               STOP
            END IF
            ALLOCATE (ytest(ntest1),STAT=error_status)
            IF (error_status /= 0) THEN
               WRITE(*,*) ' ALLOCATION FAILED FOR ytest'
               STOP
            END IF
            ALLOCATE (wgt_tes(ntest1),STAT=error_status)
            IF (error_status /= 0) THEN
               WRITE(*,*) ' ALLOCATION FAILED FOR wgt_tes'
               STOP
            END IF
            ALLOCATE (ypred(ntest1),STAT=error_status)
            IF (error_status /= 0) THEN
               WRITE(*,*) ' ALLOCATION FAILED FOR ypred'
               STOP
            END IF
            ntrn=0
            ntes=0
            DO i=1,nsamp
               IF (split_index(i) == icross_val .AND.
     &           test_error_use) THEN
!
!                   so this record is in the test set
!
                  ntes=ntes+1
                  xtest(:,ntes) = x(:,i)
                  ytest(ntes) = y(i)
                  wgt_tes(ntes) = wght(i)
               ELSE
!
!                   so this record is in the training set
!
                  ntrn=ntrn+1
                  xtrain(:,ntrn) = x(:,i)
                  ytrain(ntrn) = y(i)
                  wgt(ntrn) = wght(i)
               END IF
            END DO
!
!             Now fit random forest to this training set, and evaluate errors for the associated test set.
!
            CALL random_forest(xtrain,ytrain,xtest,ytest,ypred,categ,
     &       wgt,wgt_tes,nsamp_train,ntest,mvar,iprint,mtry,
     &       test_error,test_error_imp,tgini,indtest,import,ntree,
     &       minpar,minchild,limit_var,limit_range,limit_cent,centile,
     &       y_temp,wgt_temp,maxnode,icross_val,iseed)
!
!             sum test_error(1,1:ntree) [=OOB test error], test_error(2,1:tree) [=hold out test error] to testerr
!
            testerr = testerr + test_error
            IF (import > 0) THEN
!
!                sum test_error_imp(1:var,1:ntree) [=variable importance permutation test error] to testerr_imp
!
               testerr_imp = testerr_imp + test_error_imp
            END IF
            tgini_tot = tgini_tot + tgini
            IF (cross_val .OR. (.NOT.cross_val .AND. test_error_use))
     &       THEN
!
!                so we are either doing conventional nsplit-fold cross validation or hold-out cross validation
!
               ntes=0
               DO i=1,nsamp
                  IF (split_index(i) == icross_val) THEN
!
!                      so this record is in the test set
!                      transfer appropriate parts of ypred back to ypred_tot
!
                     ntes=ntes+1
                     ypred_tot(i) = ypred(ntes)
                  END IF
               END DO
            END IF
!
!             Now deallocate arrays xtrain, ytrain, wgt, xtest, ytest, wgt_tes with corresponding parts of (x,y,wght)
!
            DEALLOCATE (xtrain,STAT=error_status)
            IF (error_status /= 0) THEN
               WRITE(*,*) ' DEALLOCATION FAILED FOR xtrain'
               STOP
            END IF
            DEALLOCATE (ytrain,STAT=error_status)
            IF (error_status /= 0) THEN
               WRITE(*,*) ' DEALLOCATION FAILED FOR ytrain'
               STOP
            END IF
            DEALLOCATE (wgt,STAT=error_status)
            IF (error_status /= 0) THEN
               WRITE(*,*) ' DEALLOCATION FAILED FOR wgt'
               STOP
            END IF
            DEALLOCATE (xtest,STAT=error_status)
            IF (error_status /= 0) THEN
               WRITE(*,*) ' DEALLOCATION FAILED FOR xtest'
               STOP
            END IF
            DEALLOCATE (ytest,STAT=error_status)
            IF (error_status /= 0) THEN
               WRITE(*,*) ' DEALLOCATION FAILED FOR ytest'
               STOP
            END IF
            DEALLOCATE (wgt_tes,STAT=error_status)
            IF (error_status /= 0) THEN
               WRITE(*,*) ' DEALLOCATION FAILED FOR wgt_tes'
               STOP
            END IF
            DEALLOCATE (ypred,STAT=error_status)
            IF (error_status /= 0) THEN
               WRITE(*,*) ' DEALLOCATION FAILED FOR ypred'
               STOP
            END IF

         END DO Cross_validation
         IF (cross_val) THEN
!
!             if nsplit-fold cross-validation then normalize by number (=nsplit) of cross validations (not needed for hold-out cross validation)
!
            testerr = testerr/FLOAT(nsplit)
            testerr_imp = testerr_imp/FLOAT(nsplit)
            tgini_tot = tgini_tot/FLOAT(nsplit)
         END IF
         IF (indtest > 0) THEN
            WRITE(IOUT,100)(itree,testerr(:,itree),itree=1,ntree)
100         FORMAT(' tree=',I8,' OOB test error=',ES21.14,' hold-out',
     &       ' test error=',ES21.14)
         ELSE
            WRITE(IOUT,110)(itree,testerr(1,itree),itree=1,ntree)
110         FORMAT(' tree=',I8,' OOB test error=',ES21.14)
         END IF
         IF (import > 0) THEN
            DO itree=1,ntree
               DO mr=1,mvar
                  perc_imp = 1.0D+2*(testerr_imp(mr,itree) -
     &             testerr(1,itree))/testerr(1,itree)
     	          WRITE(IOUT,120)itree,mr,testerr_imp(mr,itree),perc_imp
120               FORMAT(' tree=',I8,' feature=',I8,' permutation',
     &             ' importance error=',ES21.14,' percentage increase',
     &             ' importance over OOB error=',ES21.14)
               END DO
            END DO
         END IF
         DO mr=1,mvar
	        WRITE(IOUT,130)mr,variable_name(variable_index(mr+1)),
     &       tgini_tot(mr)
130         FORMAT(' feature variable=',I8,1X,A100,
     &       ' Gini importance measure=',ES21.14)
         END DO
!
!          deallocate temporary arrays
!
         DEALLOCATE (test_error,STAT=error_status)
         IF (error_status /= 0) THEN
            WRITE(*,*) ' DEALLOCATION FAILED FOR test_error'
            STOP
         END IF
         DEALLOCATE (test_error_imp,STAT=error_status)
         IF (error_status /= 0) THEN
            WRITE(*,*) ' DEALLOCATION FAILED FOR test_error_imp'
            STOP
         END IF
         DEALLOCATE (tgini,STAT=error_status)
         IF (error_status /= 0) THEN
            WRITE(*,*) ' DEALLOCATION FAILED FOR tgini'
            STOP
         END IF
         DEALLOCATE (y_temp,STAT=error_status)
         IF (error_status /= 0) THEN
            WRITE(*,*) ' DEALLOCATION FAILED FOR y_temp'
            STOP
         END IF
         DEALLOCATE (wgt_temp,STAT=error_status)
         IF (error_status /= 0) THEN
            WRITE(*,*) ' DEALLOCATION FAILED FOR wgt_temp'
            STOP
         END IF
         END SUBROUTINE cross_validate_random_forest

         SUBROUTINE random_forest(xtrain,ytrain,xtest,ytest,ypred,categ,
     &    wght,wght_tes,nsamp,ntest,mvar,iprint,mtry,test_error,
     &    test_error_imp,tgini,indtest,import,ntree,minsize_par,
     &    minsize_child,limit_var,limit_range,limit_cent,centile,
     &    y_temp,wgt_temp,maxnodes,icross_val,iseed)
!          fits random forest to (ytrain,xtrain) using (ytest,xtest) (if present) to evaluate test error
!          xtrain=training feature set
!          ytrain=training dependent variable set
!          xtest=testing feature set
!          ytest=testing dependent variable set
!          ypred=predicted y values from fitted model for test set
!	       categ=whether or not variable is numerical or categorical, and if categorical number of levels
!	       categ(m)<=0 says that variable m is numerical, categ(m) = k says it is categorical with k levels
!          The program expects to see categoricals specified by integers consecutively upward from 1 to k
!          wght=training set weights
!          wght_tes=test set weights
!          nsamp=number of cases in training set
!          ntest=number of cases in test set
!          mvar=number of variables in data set
!          iprint=1 turns on output as trees are being added giving tree number - on units IDIAG, ISUMM, iprint=2 also prints permutation-based importances
!          mtry=number of variables to pick to split on at each node
!          indtest=0 implies no test set, otherwise (>0, <0) implies test set
!	       import=1 turns on permutation test of variable/feature importance
!          test_error(2,ntree) records the test error as function of number of trees (test_error(1,:) = OOB error, test_error(2,:) = test error with respect to holdout test set)
!          test_error_imp(mvar,ntree) records the permutation test of variable importance (error as function of number of trees, feature variable)
!          tgini(mvar)
!          ntree=number of trees in run
!          minsize_par=number of cases in a parent node below which the tree will not split
!          minsize_child=number of cases in each offspring node below which the tree will not split
!          limit_var=minimum total variance to stop splitting
!          limit_range=minimum total range to stop splitting
!          limit_cent=minimum [100*centile, 100*(1-centile)] % range to stop splitting
!          centile=centile (alpha) in centile range (0 < alpha < 0.5) to control stop splitting
!          y_temp,wgt_temp are temporary arrays used for centile calculations
!          maxnodes=maximum number of nodes to be considered for splitting (so number of terminal nodes = this+1)
!          iseed=random number seed
!
         USE coefficient_data
         IMPLICIT NONE
         INTEGER(KIND=INTL), INTENT(IN) :: nsamp, ntest, mvar
         INTEGER(KIND=INTL), INTENT(IN) :: ntree, minsize_par
         INTEGER(KIND=INTL), INTENT(IN) :: minsize_child, maxnodes
         INTEGER(KIND=INTL), INTENT(IN) :: icross_val
         REAL(KIND=DBL), INTENT(INOUT) :: xtrain(mvar,nsamp)
         REAL(KIND=DBL), INTENT(IN) :: xtest(mvar,ntest)
         REAL(KIND=DBL), INTENT(IN) :: ytrain(nsamp)
         REAL(KIND=DBL), INTENT(IN) :: ytest(ntest)
         REAL(KIND=DBL), INTENT(OUT) :: ypred(ntest)
         REAL(KIND=DBL), INTENT(IN) :: wght(nsamp), wght_tes(ntest)
         REAL(KIND=DBL), INTENT(OUT) :: test_error(2,ntree)
         REAL(KIND=DBL), INTENT(OUT) :: test_error_imp(mvar,ntree)
         REAL(KIND=DBL), INTENT(OUT) :: tgini(mvar)
         REAL(KIND=DBL), INTENT(IN) :: limit_var, limit_range
         REAL(KIND=DBL), INTENT(IN) :: limit_cent, centile
         REAL(KIND=DBL), INTENT(INOUT) :: y_temp(nsamp), wgt_temp(nsamp)
         INTEGER(KIND=INTL), INTENT(IN) :: categ(mvar)
         INTEGER(KIND=INTL), INTENT(IN) :: iprint, mtry, indtest
         INTEGER(KIND=INTL), INTENT(IN) :: import
         INTEGER(KIND=INTL), INTENT(INOUT) :: iseed
         REAL(KIND=DBL), ALLOCATABLE :: xboot(:,:),yboot(:)
         REAL(KIND=DBL), ALLOCATABLE :: wgtboot(:)
         REAL(KIND=DBL), ALLOCATABLE :: rsnodecost(:)
         REAL(KIND=DBL), ALLOCATABLE :: bestcrit(:),ut(:)
         REAL(KIND=DBL), ALLOCATABLE :: errimp(:),ytr(:),yptr(:)
         REAL(KIND=DBL), ALLOCATABLE :: avnode(:)
         REAL(KIND=DBL), ALLOCATABLE :: utr(:),predimp(:,:)
         REAL(KIND=DBL), ALLOCATABLE :: upper(:),ytr_tes(:)
         INTEGER(KIND=INTL), ALLOCATABLE :: jdex(:),treemap(:,:)
         INTEGER(KIND=INTL), ALLOCATABLE :: nodestatus(:),nodepop(:)
         INTEGER(KIND=INTL), ALLOCATABLE :: ip(:),parent(:),jin(:)
         INTEGER(KIND=INTL), ALLOCATABLE :: nout(:),nodestart(:)
         INTEGER(KIND=INTL), ALLOCATABLE :: mbest(:)
!
!          yl(nsamp), wl(nsamp), xt(nsamp), x_sort(nsamp), y_sort(nsamp), w_sort(nsamp),
!          y_temp(nsamp), wgt_temp(nsamp) are working arrays -
!          used by routine findbestsplit but not intended for anything else
!
         REAL(KIND=DBL), ALLOCATABLE :: yl(:),wl(:),xt(:)
         REAL(KIND=DBL), ALLOCATABLE :: x_sort(:),y_sort(:),w_sort(:)
!          ncase(nsamp) is working array - used by routine findbestsplit but not intended for anything else
         INTEGER(KIND=INTL), ALLOCATABLE :: ncase(:)
!          non-array variables
         REAL(KIND=DBL) :: avy, vary, errb, em, errts, perc_imp, wout
         INTEGER(KIND=INTL) :: m, n, k, itree, mr, error_status
         INTEGER(KIND=INTL) :: ndbigtree
!          allocate arrays
         ALLOCATE (xboot(mvar,nsamp),STAT=error_status)
         IF (error_status /= 0) THEN
            WRITE(*,*) ' ALLOCATION FAILED FOR xboot'
            STOP
         END IF
         ALLOCATE (yboot(nsamp),STAT=error_status)
         IF (error_status /= 0) THEN
            WRITE(*,*) ' ALLOCATION FAILED FOR yboot'
            STOP
         END IF
         ALLOCATE (wgtboot(nsamp),STAT=error_status)
         IF (error_status /= 0) THEN
            WRITE(*,*) ' ALLOCATION FAILED FOR wgtboot'
            STOP
         END IF
         ALLOCATE (rsnodecost(maxnodes),STAT=error_status)
         IF (error_status /= 0) THEN
            WRITE(*,*) ' ALLOCATION FAILED FOR rsnodecost'
            STOP
         END IF
         ALLOCATE (bestcrit(maxnodes),STAT=error_status)
         IF (error_status /= 0) THEN
            WRITE(*,*) ' ALLOCATION FAILED FOR bestcrit'
            STOP
         END IF
         ALLOCATE (ut(nsamp),STAT=error_status)
         IF (error_status /= 0) THEN
            WRITE(*,*) ' ALLOCATION FAILED FOR ut'
            STOP
         END IF
         ALLOCATE (errimp(mvar),STAT=error_status)
         IF (error_status /= 0) THEN
            WRITE(*,*) ' ALLOCATION FAILED FOR errimp'
            STOP
         END IF
         ALLOCATE (ytr(nsamp),STAT=error_status)
         IF (error_status /= 0) THEN
            WRITE(*,*) ' ALLOCATION FAILED FOR ytr'
            STOP
         END IF
         ALLOCATE (yptr(nsamp),STAT=error_status)
         IF (error_status /= 0) THEN
            WRITE(*,*) ' ALLOCATION FAILED FOR yptr'
            STOP
         END IF
         ALLOCATE (avnode(maxnodes),STAT=error_status)
         IF (error_status /= 0) THEN
            WRITE(*,*) ' ALLOCATION FAILED FOR avnode'
            STOP
         END IF
         ALLOCATE (utr(nsamp),STAT=error_status)
         IF (error_status /= 0) THEN
            WRITE(*,*) ' ALLOCATION FAILED FOR utr'
            STOP
         END IF
         ALLOCATE (predimp(nsamp,mvar),STAT=error_status)
         IF (error_status /= 0) THEN
            WRITE(*,*) ' ALLOCATION FAILED FOR predimp'
            STOP
         END IF
         ALLOCATE (upper(maxnodes),STAT=error_status)
         IF (error_status /= 0) THEN
            WRITE(*,*) ' ALLOCATION FAILED FOR upper'
            STOP
         END IF
         ALLOCATE (ytr_tes(ntest),STAT=error_status)
         IF (error_status /= 0) THEN
            WRITE(*,*) ' ALLOCATION FAILED FOR ytree'
            STOP
         END IF
         ALLOCATE (jdex(nsamp),STAT=error_status)
         IF (error_status /= 0) THEN
            WRITE(*,*) ' ALLOCATION FAILED FOR jdex'
            STOP
         END IF
         ALLOCATE (treemap(2,maxnodes),STAT=error_status)
         IF (error_status /= 0) THEN
            WRITE(*,*) ' ALLOCATION FAILED FOR treemap'
            STOP
         END IF
         ALLOCATE (nodestatus(maxnodes),STAT=error_status)
         IF (error_status /= 0) THEN
            WRITE(*,*) ' ALLOCATION FAILED FOR nodestatus'
            STOP
         END IF
         ALLOCATE (nodepop(maxnodes),STAT=error_status)
         IF (error_status /= 0) THEN
            WRITE(*,*) ' ALLOCATION FAILED FOR nodepop'
            STOP
         END IF
         ALLOCATE (ip(mvar),STAT=error_status)
         IF (error_status /= 0) THEN
            WRITE(*,*) ' ALLOCATION FAILED FOR ip'
            STOP
         END IF
         ALLOCATE (parent(maxnodes),STAT=error_status)
         IF (error_status /= 0) THEN
            WRITE(*,*) ' ALLOCATION FAILED FOR parent'
            STOP
         END IF
         ALLOCATE (jin(nsamp),STAT=error_status)
         IF (error_status /= 0) THEN
            WRITE(*,*) ' ALLOCATION FAILED FOR jin'
            STOP
         END IF
         ALLOCATE (nout(nsamp),STAT=error_status)
         IF (error_status /= 0) THEN
            WRITE(*,*) ' ALLOCATION FAILED FOR nout'
            STOP
         END IF
         ALLOCATE (nodestart(maxnodes),STAT=error_status)
         IF (error_status /= 0) THEN
            WRITE(*,*) ' ALLOCATION FAILED FOR nodestart'
            STOP
         END IF
         ALLOCATE (mbest(maxnodes),STAT=error_status)
         IF (error_status /= 0) THEN
            WRITE(*,*) ' ALLOCATION FAILED FOR mbest'
            STOP
         END IF
!          allocate working arrays - not used in main program
         ALLOCATE (yl(nsamp),STAT=error_status)
         IF (error_status /= 0) THEN
            WRITE(*,*) ' ALLOCATION FAILED FOR yl'
            STOP
         END IF
         ALLOCATE (wl(nsamp),STAT=error_status)
         IF (error_status /= 0) THEN
            WRITE(*,*) ' ALLOCATION FAILED FOR wl'
            STOP
         END IF
         ALLOCATE (xt(nsamp),STAT=error_status)
         IF (error_status /= 0) THEN
            WRITE(*,*) ' ALLOCATION FAILED FOR xt'
            STOP
         END IF
         ALLOCATE (x_sort(nsamp),STAT=error_status)
         IF (error_status /= 0) THEN
            WRITE(*,*) ' ALLOCATION FAILED FOR y_sort'
            STOP
         END IF
         ALLOCATE (y_sort(nsamp),STAT=error_status)
         IF (error_status /= 0) THEN
            WRITE(*,*) ' ALLOCATION FAILED FOR y_sort'
            STOP
         END IF
         ALLOCATE (w_sort(nsamp),STAT=error_status)
         IF (error_status /= 0) THEN
            WRITE(*,*) ' ALLOCATION FAILED FOR w_sort'
            STOP
         END IF
         ALLOCATE (ncase(nsamp),STAT=error_status)
         IF (error_status /= 0) THEN
            WRITE(*,*) ' ALLOCATION FAILED FOR ncase'
            STOP
         END IF

         avy=SUM(ytrain*wght) / SUM(wght)
         vary=SUM((ytrain-avy)*(ytrain-avy)*wght) / SUM(wght)
!
!          set Gini index accumulator to 0 for this forest
!
	     tgini = 0.D0
         yptr = 0.D0
!          nout is cumulative sum for each record of the number of trees that use it
         nout = 0
         ypred = 0.D0
         test_error = 0.D0
         test_error_imp = 0.D0
         predimp = 0.D0
	
         Tree_generation: DO itree=1,ntree
!
!             loop over ntree trees
!
            jin(1:nsamp)=0
!
!             bootstrap sample tree
!
            DO n = 1, nsamp
	           k = MIN(INT(wuni(iseed)*nsamp)+1,nsamp)
!              jin = 1 records data records sampled
               jin(k) = 1
               yboot(n) = ytrain(k)
	           wgtboot(n)=wght(k)
               xboot(:,n) = xtrain(:,k)
	        END DO
!
!             now build tree corresponding to this bootstrap sample data
!
            CALL buildtree(xboot,yboot,wgtboot,ut,xt,yl,wl,
     &       x_sort,y_sort,w_sort,mvar,nsamp,treemap,jdex,upper,avnode,
     &       bestcrit,nodestatus,nodepop,nodestart,maxnodes,minsize_par,
     &       minsize_child,rsnodecost,ncase,parent,iprint,mtry,ip,mbest,
     &       categ,tgini,limit_var,limit_range,limit_cent,centile,iseed)

            ndbigtree=maxnodes
            DO k=maxnodes,1,-1
!
!                work up nodes from bottom of tree one by one
!
!                if nodestatus = 0 then this node was not reached, so decrease ndbigtree (=number of nodes actually considered) by 1
!
               IF (nodestatus(k) == 0) ndbigtree = ndbigtree - 1
!
!                those nodes still marked as available for splitting (nodestatus=2) should be marked as being terminal (nodestatus=-1)
!
               IF (nodestatus(k) == 2) nodestatus(k) = -1
            END DO

            IF (iprint > 0 .AND. program_runs == 1) THEN
!
!                write node averages for this tree to file unit IDIAG
!
               DO n=1,maxnodes
                  WRITE(IDIAG,100) icross_val,itree,n,avnode(n)
100               FORMAT(' cross-validation split=',I8,' tree=',I8,
     &             ' node=',I8,' training set y node average=',ES21.14)
	           END DO
            END IF
!
!             calculate out of bag (OOB) test error
!
            ytr(1:nsamp)=0.D0
	
	        CALL testreebag(xtrain,nsamp,mvar,treemap,nodestatus,
     &       maxnodes,ndbigtree,ytr,upper,avnode,mbest,categ)

            errb=0
            wout=0.D0
            DO n=1,nsamp
               IF (jin(n) == 0) THEN
!
!                   this point was not in bootstrap sample - so can contribute to average over this sample for OOB test error - accumulated in yptr
!
                  yptr(n)=(nout(n)*yptr(n)+ytr(n))/(nout(n)+1)
                  nout(n)=nout(n)+1
               END IF
!                LB original code
!              IF (nout(n) > 0) jout=jout+1
!              errb=errb+(ytrain(n)-yptr(n))**2
!                replacement (corrected) code
               IF (nout(n) > 0) THEN
                  wout = wout + wght(n)
                  errb = errb + wght(n)*(ytrain(n)-yptr(n))**2
               END IF
            END DO
!             LB original code
!           errb=errb/nsamp
!             replacement (corrected) code
            errb = errb/MAX(wout,small)
!
!             calculate test error if a test dataset exists
!
            IF (indtest > 0) THEN
               ytr_tes(1:ntest)=0.D0
	
               CALL testreebag(xtest,ntest,mvar,treemap,nodestatus,
     &          maxnodes,ndbigtree,ytr_tes,upper,avnode,mbest,categ)

               errts=0
               wout=0.D0
               DO n=1,ntest
                  ypred(n)=((itree-1)*ypred(n)+ytr_tes(n))/itree
                  errts=errts+wght_tes(n)*(ytest(n)-ypred(n))**2
                  wout=wout+wght_tes(n)
               END DO
!                LB version
!              errts=errts/ntest
!                corrected version
               errts=errts/MAX(wout,small)
            END IF	
            test_error(1,itree) = errb
            IF (indtest > 0) test_error(2,itree) = errts
            IF (iprint > 0 .AND. program_runs == 1) THEN
               IF (indtest > 0 .AND. ntest > 1) THEN
                  WRITE(IDIAG,110)icross_val,itree,errb,errts,errb/vary
110               FORMAT(' cross-validation split=',I8,' tree=',I8,
     &             ' OOB test error=',ES21.14,' hold-out test error=',
     &             ES21.14,' scaled (by y var) OOB test error=',
     &             ES21.14)
               ELSE
                  WRITE(IDIAG,120)icross_val,itree,errb,errb/vary
120               FORMAT(' cross-validation split=',I8,' tree=',I8,
     &             ' OOB test error=',ES21.14,' scaled (by y var) OOB',
     &             ' test error=',ES21.14)
               END IF
            END IF

            IF (import == 1) THEN
!
!                if import = 1 then perform permutation test of variable/feature importance
!
               DO mr=1,mvar
!
!                   loop over mr=1,...,mvar features in data and permute the OOB elements of each feature xtrain(mr,:)
!
                  CALL permute_oob(mr,xtrain,utr,xt,jin,nsamp,mvar,
     &             iseed)
!
!                   now run this permuted xtrain down the fitted tree at this iteration
!
                  CALL testreebag(xtrain,nsamp,mvar,treemap,
     &             nodestatus,maxnodes,ndbigtree,ytr,upper,avnode,
     &             mbest,categ)
!
!                   restore xtrain(mr,:) to its original state
!
                  xtrain(mr,1:nsamp)=xt(1:nsamp)
                  em=0
!
!                   calculate the predicted values at OOB sample points, the weighted sum of previous such
!                   permutation predictions and current one
!
                  wout=0.D0
                  DO n=1,nsamp
                     IF (jin(n) == 0) THEN
!                         LB code
!                       predimp(n,mr)=(nout(n)*predimp(n,mr)+ytr(n))
!    &                   /(nout(n)+1)
!                         replacement (corrected) code
                        predimp(n,mr)=((nout(n)-1)*predimp(n,mr)+ytr(n))
     &                   /nout(n)
                     END IF
!                      LB code
!                    em=em+(ytrain(n)-predimp(n,mr))**2
!                      replacement (corrected) code
                     IF (nout(n) > 0) THEN
                        em=em+wght(n)*(ytrain(n)-predimp(n,mr))**2
                        wout = wout + wght(n)
                     END IF
	              END DO
!                   LB version of code
!                 errimp(mr)=em/nsamp
!                   replacement (corrected) code
                  errimp(mr)=em/MAX(wout,small)
	              IF (iprint > 1 .AND. program_runs == 1) THEN
!
!                      print permutation-based importances to file on unit IDIAG
!
                     perc_imp = 1.0D+2*(errimp(mr)-errb)/errb
     	             WRITE(IDIAG,130)icross_val,itree,mr,errimp(mr),
     &                perc_imp
130                  FORMAT(' cross-validation split=',I8,' tree=',I8,
     &                ' feature=',I8,' permutation',' importance',
     &                ' error=',ES21.14,' percentage increase',
     &                ' importance over OOB error=',ES21.14)
     	          END IF
     	       END DO
               test_error_imp(:,itree) = errimp(:)
            END IF
         END DO Tree_generation
	
         IF (iprint > 0 .AND. program_runs == 1) THEN
            DO m=1,mvar
	           WRITE(IDIAG,140) icross_val,m,
     &          variable_name(variable_index(m+1)),tgini(m)
140            FORMAT(' cross-validation split=',I8,' feature',
     &          ' variable=',I8,1X,A100,' Gini importance measure=',
     &          ES21.14)
            END DO
         END IF		
!          deallocate arrays
         DEALLOCATE (xboot,STAT=error_status)
         IF (error_status /= 0) THEN
            WRITE(*,*) ' DEALLOCATION FAILED FOR xboot'
            STOP
         END IF
         DEALLOCATE (yboot,STAT=error_status)
         IF (error_status /= 0) THEN
            WRITE(*,*) ' DEALLOCATION FAILED FOR yboot'
            STOP
         END IF
         DEALLOCATE (wgtboot,STAT=error_status)
         IF (error_status /= 0) THEN
            WRITE(*,*) ' DEALLOCATION FAILED FOR wgtboot'
            STOP
         END IF
         DEALLOCATE (rsnodecost,STAT=error_status)
         IF (error_status /= 0) THEN
            WRITE(*,*) ' DEALLOCATION FAILED FOR rsnodecost'
            STOP
         END IF
         DEALLOCATE (bestcrit,STAT=error_status)
         IF (error_status /= 0) THEN
            WRITE(*,*) ' DEALLOCATION FAILED FOR bestcrit'
            STOP
         END IF
         DEALLOCATE (ut,STAT=error_status)
         IF (error_status /= 0) THEN
            WRITE(*,*) ' DEALLOCATION FAILED FOR ut'
            STOP
         END IF
         DEALLOCATE (errimp,STAT=error_status)
         IF (error_status /= 0) THEN
            WRITE(*,*) ' DEALLOCATION FAILED FOR errimp'
            STOP
         END IF
         DEALLOCATE (ytr,STAT=error_status)
         IF (error_status /= 0) THEN
            WRITE(*,*) ' DEALLOCATION FAILED FOR ytr'
            STOP
         END IF
         DEALLOCATE (yptr,STAT=error_status)
         IF (error_status /= 0) THEN
            WRITE(*,*) ' DEALLOCATION FAILED FOR yptr'
            STOP
         END IF
         DEALLOCATE (avnode,STAT=error_status)
         IF (error_status /= 0) THEN
            WRITE(*,*) ' DEALLOCATION FAILED FOR avnode'
            STOP
         END IF
         DEALLOCATE (utr,STAT=error_status)
         IF (error_status /= 0) THEN
            WRITE(*,*) ' DEALLOCATION FAILED FOR utr'
            STOP
         END IF
         DEALLOCATE (predimp,STAT=error_status)
         IF (error_status /= 0) THEN
            WRITE(*,*) ' DEALLOCATION FAILED FOR predimp'
            STOP
         END IF
         DEALLOCATE (upper,STAT=error_status)
         IF (error_status /= 0) THEN
            WRITE(*,*) ' DEALLOCATION FAILED FOR upper'
            STOP
         END IF
         DEALLOCATE (ytr_tes,STAT=error_status)
         IF (error_status /= 0) THEN
            WRITE(*,*) ' DEALLOCATION FAILED FOR ytree'
            STOP
         END IF
         DEALLOCATE (jdex,STAT=error_status)
         IF (error_status /= 0) THEN
            WRITE(*,*) ' DEALLOCATION FAILED FOR jdex'
            STOP
         END IF
         DEALLOCATE (treemap,STAT=error_status)
         IF (error_status /= 0) THEN
            WRITE(*,*) ' DEALLOCATION FAILED FOR treemap'
            STOP
         END IF
         DEALLOCATE (nodestatus,STAT=error_status)
         IF (error_status /= 0) THEN
            WRITE(*,*) ' DEALLOCATION FAILED FOR nodestatus'
            STOP
         END IF
         DEALLOCATE (nodepop,STAT=error_status)
         IF (error_status /= 0) THEN
            WRITE(*,*) ' DEALLOCATION FAILED FOR nodepop'
            STOP
         END IF
         DEALLOCATE (ip,STAT=error_status)
         IF (error_status /= 0) THEN
            WRITE(*,*) ' DEALLOCATION FAILED FOR ip'
            STOP
         END IF
         DEALLOCATE (parent,STAT=error_status)
         IF (error_status /= 0) THEN
            WRITE(*,*) ' DEALLOCATION FAILED FOR parent'
            STOP
         END IF
         DEALLOCATE (jin,STAT=error_status)
         IF (error_status /= 0) THEN
            WRITE(*,*) ' DEALLOCATION FAILED FOR jin'
            STOP
         END IF
         DEALLOCATE (nout,STAT=error_status)
         IF (error_status /= 0) THEN
            WRITE(*,*) ' DEALLOCATION FAILED FOR nout'
            STOP
         END IF
         DEALLOCATE (nodestart,STAT=error_status)
         IF (error_status /= 0) THEN
            WRITE(*,*) ' DEALLOCATION FAILED FOR nodestart'
            STOP
         END IF
         DEALLOCATE (mbest,STAT=error_status)
         IF (error_status /= 0) THEN
            WRITE(*,*) ' DEALLOCATION FAILED FOR mbest'
            STOP
         END IF
!          deallocate working arrays - not used in main program
         DEALLOCATE (yl,STAT=error_status)
         IF (error_status /= 0) THEN
            WRITE(*,*) ' DEALLOCATION FAILED FOR yl'
            STOP
         END IF
         DEALLOCATE (wl,STAT=error_status)
         IF (error_status /= 0) THEN
            WRITE(*,*) ' DEALLOCATION FAILED FOR wl'
            STOP
         END IF
         DEALLOCATE (xt,STAT=error_status)
         IF (error_status /= 0) THEN
            WRITE(*,*) ' DEALLOCATION FAILED FOR xt'
            STOP
         END IF
         DEALLOCATE (x_sort,STAT=error_status)
         IF (error_status /= 0) THEN
            WRITE(*,*) ' DEALLOCATION FAILED FOR y_sort'
            STOP
         END IF
         DEALLOCATE (y_sort,STAT=error_status)
         IF (error_status /= 0) THEN
            WRITE(*,*) ' DEALLOCATION FAILED FOR y_sort'
            STOP
         END IF
         DEALLOCATE (w_sort,STAT=error_status)
         IF (error_status /= 0) THEN
            WRITE(*,*) ' DEALLOCATION FAILED FOR w_sort'
            STOP
         END IF
         DEALLOCATE (ncase,STAT=error_status)
         IF (error_status /= 0) THEN
            WRITE(*,*) ' DEALLOCATION FAILED FOR ncase'
            STOP
         END IF
         END SUBROUTINE random_forest

         SUBROUTINE buildtree(xtrain,ytrain,wgttrain,ut,xt,yl,wl,
     &    x_sort,y_sort,w_sort,mvar,nsamp,treemap,jdex,upper,avnode,
     &    bestcrit,nodestatus,nodepop,nodestart,maxnodes,minsize_par,
     &    minsize_child,rsnodecost,ncase,parent,iprint,mtry,ip,mbest,
     &    categ,tgini,limit_var,limit_range,limit_cent,centile,iseed)

!          Builds the tree within the current bootstrap dataset (passed in (xtrain,ytrain))
!          xtrain(mvar,nsamp) = X feature array
!          ytrain(nsamp) = Y dependent variable array
!          wgttrain(nsamp)= weight variable
!          mvar=number of features
!          nsamp=number of data records
!          treemap(2,maxnodes) = nodes "looking down" tree corresponding to each split node
!          jdex(nsamp)=indices of ut reordered so 1:ndendl are all <= ubest and ones in ndendl+1:nsamp are all > ubest
!             jdex=indices of xtrain and ytrain arrays
!          upper(maxnodes) = optimal split value per node
!          avnode(maxnodes) = average ytrain value per node
!          bestcrit(maxnodes) = decrease in MSE associated with particular split node
!          nodestatus(maxnodes) = 2, 1, -1 if unsplit, split parent, or no longer to be split (terminal)
!          nodepop(maxnodes) = persons/records associated with nodes
!          nodestart(maxnodes) = starting record for nodes
!          maxnodes = number of nodes
!          minsize_par = minimum node size (of parent node) for splitting
!          minsize_child = minimum node size (of either offspring node) for splitting
!          rsnodecost(maxnodes) = quasi-variance of ytrain values per node
!          parent(maxnodes) = nodes "looking up" parent nodes corresponding to leaf nodes resulting from split
!          iprint = indicator (>0) for printing out intermediate tree stats (0 = no print)
!          ut(nsamp) = contains the optimal feature variable (on return from findbestsplit) for the particular tree and node
!          mtry = number random features tried per node
!          ip(.) > 0 records features considered as splitting variables
!          mbest(maxnodes) = index of split in splitting variable
!          categ(mvar) >=1 records the variables which are factor/categorical, with number of levels given by categ(.)
!          limit_var = absolute limit on variance below which split not done
!          limit_range = absolute limit on range (=max - min) below which split not done
!          limit_cent = absolute limit on intercentile range [100*centile %, 100*(1-centile) %] below which split not done
!          tgini(mvar)= decrease in MSE summed over all splits where particular feature is used to split
!          iseed=random number seed
!          yl(nsamp), wl(nsamp), ncase(nsamp), xt(nsamp), x_sort(nsamp), y_sort(nsamp), w_sort(nsamp) are working arrays - used by routine findbestsplit but not intended for anything
	
         USE coefficient_data
         IMPLICIT NONE
         INTEGER(KIND=INTL), INTENT(IN) :: mvar,nsamp,maxnodes
         INTEGER(KIND=INTL), INTENT(IN) :: iprint,mtry
         REAL(KIND=DBL), INTENT(IN) :: xtrain(mvar,nsamp)
         REAL(KIND=DBL), INTENT(IN) :: ytrain(nsamp)
         REAL(KIND=DBL), INTENT(IN) :: wgttrain(nsamp)
         REAL(KIND=DBL), INTENT(IN) :: limit_var,limit_range,limit_cent
         REAL(KIND=DBL), INTENT(IN) :: centile
         REAL(KIND=DBL), INTENT(OUT) :: yl(nsamp),wl(nsamp)
         REAL(KIND=DBL), INTENT(OUT) :: x_sort(nsamp),y_sort(nsamp)
         REAL(KIND=DBL), INTENT(OUT) :: w_sort(nsamp)
         REAL(KIND=DBL), INTENT(OUT) :: rsnodecost(maxnodes)
         REAL(KIND=DBL), INTENT(OUT) :: bestcrit(maxnodes)
         REAL(KIND=DBL), INTENT(OUT) :: avnode(maxnodes),xt(nsamp)
         REAL(KIND=DBL), INTENT(OUT) :: upper(maxnodes)
         REAL(KIND=DBL), INTENT(OUT) :: ut(nsamp),tgini(mvar)
         INTEGER(KIND=INTL), INTENT(OUT) :: treemap(2,maxnodes)
         INTEGER(KIND=INTL), INTENT(OUT) :: parent(maxnodes)
         INTEGER(KIND=INTL), INTENT(OUT) :: nodestatus(maxnodes)
         INTEGER(KIND=INTL), INTENT(OUT) :: ip(mvar)
         INTEGER(KIND=INTL), INTENT(OUT) :: nodepop(maxnodes)
         INTEGER(KIND=INTL), INTENT(OUT) :: nodestart(maxnodes)
         INTEGER(KIND=INTL), INTENT(OUT) :: jdex(nsamp)
         INTEGER(KIND=INTL), INTENT(OUT) :: ncase(nsamp)
         INTEGER(KIND=INTL), INTENT(OUT) :: mbest(maxnodes)
         INTEGER(KIND=INTL), INTENT(IN) :: categ(mvar)
         INTEGER(KIND=INTL), INTENT(IN) :: minsize_par,minsize_child
         INTEGER(KIND=INTL), INTENT(INOUT) :: iseed
         REAL(KIND=DBL) :: av,wgtsum,ss,decsplit,ubest,d,w,cent_lower
         REAL(KIND=DBL) :: cent_upper,cent_range_lower,range_lower
         REAL(KIND=DBL) :: range_upper,cent_range_upper,min_range
         REAL(KIND=DBL) :: max_range
         INTEGER(KIND=INTL) :: n, ncur, kbuild, jstat, ndstart, ndend
         INTEGER(KIND=INTL) :: msplit, ndendl, ncur1, ncur2, ndendl1

         nodestatus=0
         nodestart=0
         nodepop=0
         avnode=0.D0
         bestcrit=0.D0
         upper=-1.D+99
         treemap=0
         parent=0
!
!          set up indexing array jdex, and optimal feature vector ut
!
         DO n=1,nsamp
            ut(n)=0
            jdex(n)=n
         END DO

!
!          counter of nodes (terminal plus all all other) in currrent tree
!
         ncur=1
!
!          counter of starting point by node (terminal plus all other) in current tree
!
         nodestart(1)=1
!
!          counter of records by node (terminal plus all other) in current tree
!
         nodepop(1)=nsamp
!
!          status by node (terminal plus all other) in current tree =2 for nodes still to be considered for splitting, =1 if split is finished, =-1 if associated node size is too small (<= minsize_par), or has y variance, y range or y intercentile range that is too small
!
         nodestatus(1)=2
	
!
!          calculate average ytrain value (avnode) and quasi-variance (rsnodecost) for top-level of tree
!
         avnode(1) = SUM(ytrain*wgttrain) / SUM(wgttrain)
         rsnodecost(1) = SUM((ytrain-avnode(1))*(ytrain-avnode(1))*
     &    wgttrain) / SUM(wgttrain)
!	
!	       start main node splitting loop
!
         Main_node_split_loop: DO kbuild=1,maxnodes

            IF (kbuild > ncur) EXIT
            IF (nodestatus(kbuild) /= 2) CYCLE
!	
!             initialize for next call to findbestsplit
!
            ndstart=nodestart(kbuild)
            ndend=ndstart+nodepop(kbuild)-1
            jstat=0
!
!             find best split for current set of (xtrain[ndstart:ndend],ytrain[ndstart:ndend])] with index jdex
!	
            CALL findbestsplit(xtrain,xt,ut,jdex,ytrain,wgttrain,
     &       yl,wl,x_sort,y_sort,w_sort,mvar,nsamp,ndstart,ndend,msplit,
     &       decsplit,ubest,ncase,ndendl,jstat,mtry,ip,categ,
     &       minsize_par,minsize_child,iseed)

	        IF (iprint > 0 .AND. program_runs == 1) THEN
               WRITE(ISUMM,100) kbuild,msplit,decsplit,ubest,ndstart,
     &          ndendl,ndend,jstat
100            FORMAT(' node number ',I8,' optimal split var = ',I8,
     &          ' decrease in MSE ',ES21.14,' split point ',ES21.14,
     &          ' lower index ',I8,' split index ',I8,' upper index ',
     &          I8,' split fail code = ',I4)
            END IF
		
            IF (jstat == 1) THEN
!
!                jstat=1 if something went wrong in SUBROUTINE findbestsplit - could not split
!
               nodestatus(kbuild)=-1
!                advance to next iteration of loop
               CYCLE
            ELSE
!
!                record indices of the optimal splitting variable, the optimal split value and the decrease in MSE associated with this split
!
               mbest(kbuild)=msplit
               upper(kbuild)=ubest
               bestcrit(kbuild)=decsplit
            END IF
!
!             sum decrease in MSE associated with this split, in relation to the appropriate feature in tgini
!
            tgini(msplit)=tgini(msplit)+decsplit
!	
!             in the two nodes created by current split record the numbers of data records (nodepop) and their associated start points (nodestart)
!	          leftnode number = ncur+1, rightnode number = ncur+2.
!
            ncur1=MIN(ncur+1,maxnodes)
            ncur2=MIN(ncur+2,maxnodes)
            nodepop(ncur1)=ndendl-ndstart+1
!             LB original code
!           nodepop(ncur+2)=ndend-ndendl
!             modified code
            IF (ncur+2 <= maxnodes) nodepop(ncur2)=ndend-ndendl
            nodestart(ncur1)=ndstart
!             LB code
!           nodestart(ncur+2)=ndendl+1
!             corrected code
            IF (ncur+2 <= maxnodes) nodestart(ncur2)=MIN(ndendl+1,ndend)
!	
!             estimate average, variance, range (max-min) and intercentile range in the two nodes created by
!             current split - record in avnode, rsnodecost, range_lower / range_upper, cent_range_lower / cent_range_upper
!
!             first the average and variance, range (max-min) and intercentile range for the records with optimal feature value <= split value
!
            av=0.D0
            wgtsum=0.D0
            ss=0.D0
            min_range = 9.99D+99
            max_range = -9.99D+99
 	        DO n=ndstart,ndendl
               d=ytrain(jdex(n))
               min_range = MIN(min_range,d)
               max_range = MAX(max_range,d)
               w=wgttrain(jdex(n))
               av=av+w*d
               wgtsum=wgtsum+w
               y_sort(n) = d
               w_sort(n) = w
            END DO
            av=av/MAX(wgtsum,small)
            range_lower = MAX(max_range - min_range,0.D0)
            IF (limit_cent > 0) THEN
               CALL intercentile(y_sort,w_sort,ndstart,ndendl,centile,
     &          cent_lower,cent_upper,cent_range_lower)
            ELSE
               cent_range_lower = 1.0D0
            END IF
	        DO n=ndstart,ndendl
               d=ytrain(jdex(n))
               w=wgttrain(jdex(n))
               ss=ss+w*(av-d)*(av-d)
            END DO !n
            ss=ss/MAX(wgtsum,small)
            avnode(ncur1)=av
            rsnodecost(ncur1)=ss
!	
!             estimate average, variance, range (max-min) and intercentile range for the records with optimal feature value > split value
!
            av=0.D0
            wgtsum=0.D0
            ss=0.D0
            min_range = 9.99D+99
            max_range = -9.99D+99
!             LB code
!           DO n=ndendl+1,ndend
!             corrected code
            ndendl1 = MIN(ndendl+1,ndend)
            DO n=ndendl1,ndend
	           d=ytrain(jdex(n))
               min_range = MIN(min_range,d)
               max_range = MAX(max_range,d)
               w=wgttrain(jdex(n))
               av=av+w*d
               wgtsum=wgtsum+w
               y_sort(n) = d
               w_sort(n) = w
            END DO !n
            av=av/MAX(wgtsum,small)
            range_upper = MAX(max_range - min_range,0.D0)
            IF (limit_cent > 0) THEN
               CALL intercentile(y_sort,w_sort,ndendl1,ndend,centile,
     &          cent_lower,cent_upper,cent_range_upper)
            ELSE
               cent_range_upper = 1.0D0
            END IF
!             LB code
!           DO n=ndendl+1,ndend
!             corrected code
            DO n=ndendl1,ndend
	           d=ytrain(jdex(n))
               w=wgttrain(jdex(n))
               ss=ss+w*(av-d)*(av-d)
            END DO !n
            ss=ss/MAX(wgtsum,small)
!             LB code
!	        avnode(ncur+2)=av
!             corrected code
	        IF (ncur+2 <= maxnodes) avnode(ncur2)=av
!             LB code
!	        rsnodecost(ncur+2)=ss
!             corrected code
	        IF (ncur+2 <= maxnodes) rsnodecost(ncur2)=ss
!
!	          check on nodestatus in each the two split groups at this node
!             if node population size is less than minsize_par OR variance is less than limit_var OR range is less than limit_range
!             OR centile range is less than limit_cent then set nodestatus = -1 (i.e. this is (whether in lower or upper group) a terminal node)
!
            nodestatus(ncur1)=2
!             LB original code
!           nodestatus(ncur+2)=2
!             modified code
            IF (ncur+2 <= maxnodes) nodestatus(ncur2)=2
	        IF (nodepop(ncur+1) <= minsize_par .OR.
     &       rsnodecost(ncur1) < limit_var .OR.
     &       range_lower < limit_range .OR.
     &       cent_range_lower < limit_cent) THEN
               nodestatus(ncur1)=-1
            END IF
!             LB original code
!	        IF (nodepop(ncur+2) <= minsize_par) nodestatus(ncur+2)=-1
!             modified code
	        IF (ncur+2 <= maxnodes) THEN
 	           IF (nodepop(ncur2) <= minsize_par .OR.
     &          ss < limit_var .OR.
     &          range_upper < limit_range .OR.
     &          cent_range_upper < limit_cent) THEN
                  nodestatus(ncur2)=-1
               END IF
            END IF
!
!             nodes corresponding to current parent node being split
!
            treemap(1,kbuild)=ncur1
            treemap(2,kbuild)=ncur2
!
!             parent nodes corresponding to leaf nodes resulting from split
!
            parent(ncur1)=kbuild
!             LB code
!           parent(ncur+2)=kbuild
!             corrected code
            parent(ncur2)=kbuild
!
!             set nodestatus for parent node  to 1 - this has now been split
!
            nodestatus(kbuild)=1
!
!             augment number of nodes (=ncur) by 2 - corresponding to 2 extra leaf nodes
!
            ncur=ncur+2
!
!             if the number of nodes exceeds maximum limit on nodes (=maxnodes)then stop tree generation and return
!
            IF (ncur >= maxnodes) EXIT
         END DO Main_node_split_loop	
         END SUBROUTINE buildtree

         SUBROUTINE findbestsplit(xtrain,xt,ut,jdex,ytrain,wgttrain,
     &    yl,wl,x_sort,y_sort,w_sort,mvar,nsamp,ndstart,ndend,msplit,
     &    decsplit,ubest,ncase,ndendl,jstat,mtry,ip,categ,minsize_par,
     &    minsize_child,iseed)

!          performs mtry feature selections (without replacement) and finds optimal (in sense of minimizing MSE) split variable
!          xtrain(mvar,nsamp) = X feature array (independent variables)
!          ytrain(nsamp) = Y (dependent variable) array
!          wgttrain(nsamp) = weight array
!          ut(nsamp) = on return contains the optimal feature variable
!          jdex = indices of xtrain and ytrain arrays
!          jdex(nsamp) = indices of ut reordered so 1:ndendl are all <= ubest and ones in ndendl+1:nsamp are all > ubest
!          mvar = number of features
!          nsamp = number of data records
!          ubest = optimal split value
!          nbest = index of this in splitting variable
!          msplit = variable index with optimal split
!          mtry = number random features tried per node
!          ndendl = number of ut <= ubest
!          jstat = 0 normally on return but = 1 implies problems
!          ip(.) > 0 records features considered as splitting variables
!          categ(mvar) >=1 records the variables which are factor/categorical, with number of levels given by categ(.)
!          iseed = random number seed
!          yl(nsamp), wl(nsamp), x_sort(nsamp), y_sort(nsamp), w_sort(nsamp), ncase(nsamp), xt(nsamp) are working arrays
!            - used by program but not intended for anything
!          dimension of ncat, icat (=categ_max_levels) is maximum category level over all categorical variables	
         USE coefficient_data
         IMPLICIT NONE
         INTEGER(KIND=INTL), INTENT(IN) :: nsamp,ndstart,ndend,mtry
         INTEGER(KIND=INTL), INTENT(IN) :: mvar
         REAL(KIND=DBL), INTENT(IN) :: xtrain(mvar,nsamp)
         REAL(KIND=DBL), INTENT(OUT) :: xt(nsamp),ut(nsamp)
         REAL(KIND=DBL), INTENT(IN) :: ytrain(nsamp)
         REAL(KIND=DBL), INTENT(IN) :: wgttrain(nsamp)
         REAL(KIND=DBL), INTENT(OUT) :: yl(nsamp),wl(nsamp)
         REAL(KIND=DBL), INTENT(OUT) :: x_sort(nsamp),y_sort(nsamp)
         REAL(KIND=DBL), INTENT(OUT) :: w_sort(nsamp)
         REAL(KIND=DBL), INTENT(OUT) :: decsplit,ubest
         REAL(KIND=DBL) :: sumcat(categ_max_levels)
         REAL(KIND=DBL) :: avcat(categ_max_levels)
         REAL(KIND=DBL) :: tavcat(categ_max_levels)
         REAL(KIND=DBL) :: critvar,critmax,d,ubestt,sse_min,w
         INTEGER(KIND=INTL), INTENT(INOUT) :: jdex(nsamp)
         INTEGER(KIND=INTL), INTENT(OUT) :: ncase(nsamp),ip(mvar)
         INTEGER(KIND=INTL), INTENT(IN) :: categ(mvar)
         INTEGER(KIND=INTL), INTENT(OUT) :: msplit,ndendl,jstat
         INTEGER(KIND=INTL), INTENT(IN) :: minsize_par,minsize_child
         INTEGER(KIND=INTL), INTENT(INOUT) :: iseed
         REAL(KIND=DBL) :: wcat(categ_max_levels)
         INTEGER(KIND=INTL) :: icat(categ_max_levels)
         INTEGER(KIND=INTL) :: non,kv,lc,j,n,ic,nbest,nl,nr,nsp,nubest
         INTEGER(KIND=INTL) :: mt,l,nbestt,ifail
!
!          Start big loop of mtry samples from feature set
!		
         critmax=0
	     non=0
         jstat=0
         ndendl=-999999
         msplit=0
         decsplit=0.D0
         ubest=-1.D+99
!
!          sample mtry possible features without replacement from 1:mvar, store in ip
!
         CALL ransam(ip,mvar,mtry,iseed)

	     DO mt=1,mtry
!
!             loop over mtry randomly selected features (with random index = kv taken from ip)
!
            kv=ip(mt)
		    lc=categ(kv)
		    IF (lc <= 0) THEN
!
!                The variable is to be treated as continuous
!
		       DO n=ndstart,ndend
		          xt(n)=xtrain(kv,jdex(n))
		          yl(n)=ytrain(jdex(n))
                  wl(n)=wgttrain(jdex(n))
	           END DO
    	    ELSE
!
!
!                The variable is to be treated as categorical
!                replace xtrain(kv,:) by average values of ytrain over relevant category, following an idea of WD Fisher JASA 1958 53 789-98
!                  (see also Au J Machine Learning Res 2018 19 1-30)
!		
    		   sumcat(:)=0.D0
	    	   wcat(:)=0.D0
	    	   DO n=ndstart,ndend
		          l=NINT(xtrain(kv,jdex(n)))
        	      d=ytrain(jdex(n))
                  w=wgttrain(jdex(n))
	    	      sumcat(l)=sumcat(l)+d*w
		          wcat(l)=wcat(l)+w
    		   END DO
	           DO j=1,lc
		          IF (wcat(j) > 0) THEN
     	             avcat(j)=sumcat(j)/wcat(j)
	              ELSE
	                 avcat(j)=0
		          END IF
    	       END DO
	           DO n=ndstart,ndend
     		      xt(n)=avcat(NINT(xtrain(kv,jdex(n))))
	    	      yl(n)=ytrain(jdex(n))
	    	      wl(n)=wgttrain(jdex(n))
		       END DO
		    END IF
				
!
!             sort xt into increasing order - x_sort returns the sorted array (smallest to largest) and
!             find best split point (decrease in MSE=critvar) using this variable - store in ubestt, with
!             index nbestt, critvar=decrease in MSE
!
            CALL sse_var(xt, yl, wl, x_sort, y_sort, w_sort, ndstart,
     &       ndend, minsize_par, minsize_child, ubestt, sse_min,
     &       critvar, nbestt, ifail)
            IF (ifail /= 0) THEN
!
!                the minimization has failed - could not split
!                augment non - and if this is too big (=mtry) return to calling program with error code jstat=1
!
		       non=non+1
!                LB code
!		       IF (non >= 3*mvar) THEN
!                corrected code
		       IF (non == mtry) THEN
		          jstat=1
		          RETURN
               END IF
!                use next sample feature
		       CYCLE
		    END IF

            IF (critvar >= critmax) THEN
!
!                this split variable is best so far (in sense of maximizing decrease in MSE)
!
!                store indicators of split value (ubest), index of this in splitting variable (nbest), variable index (msplit) and minimizing MSE (as MSE = sum(ytrain^2) - critmax) critmax
!
               ubest=ubestt
               nbest=nbestt
               msplit=kv
		       critmax=critvar
!
!                store the optimal feature variable in ut
!
               ut(ndstart:ndend)=xt(ndstart:ndend)
		       IF (categ(kv) > 0) THEN
!
!                   if a categorical variable store optimal values in tavcat
!
                  ic=categ(kv)
                  tavcat(1:ic)=avcat(1:ic)
               END IF
            END IF
         END DO

!
!          store in ncase[ndstart:ndend] the indices of those parts of ut (= optimal feature) which are less than or equal to the optimal split value (= ubest)
!
         nl=ndstart-1
         DO nsp=ndstart,ndend
            IF (ut(nsp) <= ubest) THEN
               nl=nl+1
               ncase(nl)=jdex(nsp)
            END IF
         END DO
		
!
!          store in remaining part of ncase[ndstart:ndend] the indices of those parts of ut (= optimal feature) which are greater than the optimal split value (= ubest)
!
!          LB version of code
!        ndendl=MAX(nl,ndstart+1)
!          corrected code
         ndendl=MAX(nl,ndstart)
         nr=ndendl
         DO nsp=ndstart,ndend
            IF (ut(nsp) > ubest) THEN
               nr=nr+1
               IF (nr > nsamp) EXIT
		       ncase(nr)=jdex(nsp)
		    END IF
         END DO
!          LB version of code
!        IF (ndendl >= ndend) ndendl=ndend-1
!          corrected code
         ndendl=MIN(ndendl,ndend)
!
!          put the reordered indices in the range [ndstart:ndend] of ut back in jdex - first values <= ubest, then values > ubest
!
         jdex(ndstart:ndend)=ncase(ndstart:ndend)
         lc=categ(msplit)
         IF (lc > 0) THEN
!
!             for a categorical variable record the levels with the averaged tavcat <= ubest in a binary array icat[1:lc] and convert to a long integer for storage as ubest
!
            DO j=1,lc
	           IF (tavcat(j) <= ubest) THEN
        	      icat(j)=1
		       ELSE
		          icat(j)=0
     	       END IF
	        END DO
            CALL packlb(lc,icat,nubest)
		    ubest=REAL(nubest)
         END IF
!
!          this is the decrease in MSE associated with this split
!		
         decsplit=critmax
         END SUBROUTINE findbestsplit

         SUBROUTINE sse_var(x, y, w, x_sort, y_sort, w_sort, ndstart,
     &    ndend, minsize_par,minsize_child, x_min, sse_min, sse_red,
     &    nsplit, ifail)
!          compute minimum weighted sum of squares, subject to parent nodes being >= minsize_par, child nodes being >= minsize_child
!          with indices in the range ndstart, ndend
!          x_sort, y_sort, w_sort record sorted (x,y,w) by increasing x, with associated weights w_sort
!          x_min is the minimum x value (the midpoint between successive values of x_sort),
!          sse_min the minimum sum of squares at that point, sse_red the reduction in sse as a result of this split
!          and nsplit the minimizing index
!          ifail = 0 on successful exit, otherwise ifail = 1
         USE coefficient_data
         IMPLICIT NONE
         REAL(KIND=DBL), DIMENSION(:), INTENT(IN) :: x, y, w
         REAL(KIND=DBL), DIMENSION(:), INTENT(OUT) :: x_sort, y_sort
         REAL(KIND=DBL), DIMENSION(:), INTENT(OUT) :: w_sort
         INTEGER(KIND=INTL), INTENT(IN) :: minsize_par, minsize_child
         INTEGER(KIND=INTL), INTENT(IN) :: ndstart, ndend
         INTEGER(KIND=INTL), INTENT(OUT) :: nsplit, ifail
    	 REAL(KIND=DBL), INTENT(OUT) :: sse_red, sse_min, x_min
    	 REAL(KIND=DBL) :: popleft, popright, mean_y
         INTEGER(KIND=INTL) :: i, n, nleft, nright
    	 REAL(KIND=DBL) :: sse, ssq, sumpop, sumleft, sumright, yval, wval
    	 REAL(KIND=DBL) :: x_i, x_i_1
         ifail = 1
!
!          Sort the array of x values
!
         n = SIZE(x)
         sumpop = SUM(w(ndstart:ndend))
         mean_y = SUM(y(ndstart:ndend)*w(ndstart:ndend)) / sumpop
         ssq = SUM((y(ndstart:ndend) - mean_y)*
     &    (y(ndstart:ndend) - mean_y)*w(ndstart:ndend))
         nleft = minsize_child + ndstart - 1
         nright = MIN(ndend - minsize_child,ndend - 1)
         IF (ndend - ndstart + 1 >= minsize_par .AND. nleft <= nright
     &     .AND. MINVAL(x(ndstart:ndend)) < MAXVAL(x(ndstart:ndend)))
     &     THEN
            x_sort = x
            y_sort = y
            w_sort = w
!
!             sort the (x_sort,y_sort,w_sort) triples by increasing x_sort value within range [ndstart, ndend]
!
            CALL sort_shell3(x_sort,y_sort,w_sort,ndstart,ndend)

            nsplit = 0
            sse_min = -1.D+99
            sumleft = SUM(y_sort(ndstart:nleft)*w_sort(ndstart:nleft))
            popleft = SUM(w_sort(ndstart:nleft))
            IF (nleft < ndend) THEN
               sumright = SUM(y_sort(nleft+1:ndend)*
     &          w_sort(nleft+1:ndend))
               popright = SUM(w_sort(nleft+1:ndend))
            ELSE
               sumright = 0.D0
               popright = 0.D0
            END IF
            DO i = nleft, nright
               x_i = x_sort(i)
               x_i_1 = x_sort(i+1)
               IF (x_i < x_i_1) THEN
!
!                   split only possible if there is space between the successive sorted x value points
!
!                   set ifail=0 because a split is possible
                  ifail = 0
                  sse = (sumleft*sumleft/MAX(popleft,small)) +
     &             (sumright*sumright/MAX(popright,small))
                  IF (sse > sse_min) THEN
!
!                      This is the best split so far - record the splitting value (x_min = (x_sort(i) + x_sort(i+1))/2),
!                      the sum of squares (sse_min), the reduction in sum of squares (sse_red), and the index (nsplit)
!
		    	     x_min = (x_i + x_i_1)/2.D0
			         sse_min = sse
                     sse_red = sumleft/MAX(popleft,small) -
     &                sumright/MAX(popright,small)
                     sse_red = sse_red*sse_red*popleft*popright/sumpop
		    	     nsplit = i
                  END IF
               END IF
!
!                update counters for next iteration
!
        	   yval = y_sort(i+1)
               wval = w_sort(i+1)
		       sumleft = sumleft + yval*wval
		       sumright = sumright - yval*wval
               popleft = popleft + wval
               popright = popright - wval
            END DO
!
!             Estimate the sum of squares over the two branches of the tree = sum{(y-mean{y[x<=x_min]})^2: x<=x_min} + sum{(y-mean{y[x>x_min]})^2: x>x_min}
!             (all sums and means suitably weighted)
!
            sse_min = SUM(y_sort(ndstart:ndend) * y_sort(ndstart:ndend)*
     &       w_sort(ndstart:ndend)) - sse_min
         ELSE
            nsplit=0
            sse_min = ssq
            sse_red = 0.D0
            x_min = 1.D+99
         END IF
         END SUBROUTINE sse_var

         SUBROUTINE testreebag(x,nsamp,mvar,treemap,nodestatus,
     &	   maxnodes,ndbigtree,ytree,upper,avnode,mbest,categ)
!          routine to estimate model (tree) predicted value (returned in ytree) from feature set X
!          x(mvar,nsamp) = X feature array (independent variables)
!          mvar = number of features
!          nsamp = number of data records
!          treemap(2,maxnodes) = nodes "looking down" tree corresponding to each split node
!          nodestatus(maxnodes) = 2, 1, -1 if unsplit, split parent, or no longer to be split (terminal)
!          maxnodes = number of nodes
!          ndbigtree = number of nodes in final model
!          ytree(nsamp) = prediction (terminal node average) based on model fitted tree
!          upper(maxnodes) = optimal split value per node
!          avnode(maxnodes) = average ytrain value per node
!          mbest = index of split in splitting variable
!          categ(mvar) >=1 records the variables which are factor/categorical, with number of levels given by categ(.)
         USE coefficient_data
         IMPLICIT NONE
         INTEGER(KIND=INTL), INTENT(IN) :: mvar,nsamp,maxnodes
         REAL(KIND=DBL), INTENT(IN) :: x(mvar,nsamp)
         REAL(KIND=DBL), INTENT(IN) :: avnode(maxnodes)
         REAL(KIND=DBL), INTENT(IN) :: upper(maxnodes)
         INTEGER(KIND=INTL), INTENT(IN) :: treemap(2,maxnodes)
         INTEGER(KIND=INTL), INTENT(IN) :: nodestatus(maxnodes)
         INTEGER(KIND=INTL), INTENT(IN) :: ndbigtree
         INTEGER(KIND=INTL), INTENT(IN) :: mbest(maxnodes)
         INTEGER(KIND=INTL), INTENT(IN) :: categ(mvar)
         REAL(KIND=DBL), INTENT(OUT) :: ytree(nsamp)
         INTEGER(KIND=INTL) :: n,kt,k,m,lc,mm,j
         INTEGER(KIND=INTL) :: icat(categ_max_levels)
         Sample_loop: DO n=1,nsamp
            kt=1
            Node_loop: DO k=1,ndbigtree
               IF (nodestatus(kt) == -1) THEN
!
!                   If nodestatus = -1 (corresponding to it being a terminal node) then set
!                   ytree = average value at node for this sample and exit loop (for this particular sample)
!
                  ytree(n)=avnode(kt)
                  EXIT
               END IF
               m=mbest(kt)
               lc=categ(m)
               IF (lc <= 0) THEN
!
!                 continuous covariate - reset kt to the left or right nodes for current parent node depending on whether optimal feature x value used for split is <= or > split value
!
                  IF (x(m,n) <= upper(kt)) THEN
                     kt=treemap(1,kt)
                  ELSE
                     kt=treemap(2,kt)
                  ENDIF
               ELSE
!
!                   factor covariate - reset kt to left or right node depending on whether
!                   the x(m,n) th digit corresponding to the expansion of the split value upper(kt) is 1 or 0
!
                  mm=NINT(upper(kt))
!
!                   get binary expansion of mm - decoding the binary coding of subroutine packlb
!
                  CALL unpacklb(lc,mm,icat)
!
!                   now get x(m,n) th digit of this expansion
!
                  j=NINT(x(m,n))
                  IF (icat(j) == 1) THEN
                     kt=treemap(1,kt)
                  ELSE
                     kt=treemap(2,kt)
                  ENDIF
               END IF
            END DO Node_loop
         END DO Sample_loop
         END SUBROUTINE testreebag
	
         SUBROUTINE permute_oob(mr,xtrain,tp,tx,jin,nsamp,mvar,iseed)
!
!          permutes those elements of the mr'th row of xtrain(1:mvar,1:nsamp)
!          corresponding to jin(:) = 0 (i.e. elements of original data NOT selected for current bootstrap sample)
!          mr'th row of xtrain is permuted on exit
!          tp(:) also contains the permuted row of xtrain on exit
!          tx(:) contains the original row of xtrain on exit
!          iseed = random number seed
!
         USE coefficient_data
         IMPLICIT NONE
         INTEGER(KIND=INTL), INTENT(IN) :: mr, nsamp, mvar
         REAL(KIND=DBL), INTENT(INOUT) :: xtrain(mvar,nsamp)
         REAL(KIND=DBL), INTENT(OUT) :: tp(nsamp), tx(nsamp)
         INTEGER(KIND=INTL), INTENT(IN) :: jin(nsamp)
         INTEGER(KIND=INTL), INTENT(INOUT) :: iseed
         INTEGER(KIND=INTL) :: kout, n
         kout=0
         tp(1:nsamp)=0.D0
!
!          transfer the elements of xtrain(mr,i) with jin(i) = 0 (not used in bootstrap sample) into tp
!
         DO n=1,nsamp
            IF (jin(n) == 0) THEN
               kout = kout + 1
               tp(kout) = xtrain(mr,n)
            END IF
         END DO !n
!
!          permute elements 1:kout of the vector tp
!
         CALL perm1(kout,nsamp,tp,iseed)
!
!          now transfer back the permuted array into those elements of xtrain(mr,i) with jin(i) = 0
!
         kout=0
         DO n=1,nsamp
            tx(n)=xtrain(mr,n)
            IF (jin(n) == 0) THEN
               kout = kout + 1
               xtrain(mr,n) = tp(kout)
            END IF
         END DO
         END SUBROUTINE permute_oob
	
         SUBROUTINE packlb(l,icat,npack)
!
!          binary codes icat(:), an array of 0s or 1s, into npack = icat(1) + 2 * icat(2) + 4 * icat(3) + ...+ 2**l * icat(l)
!	       icat is a binary integer with 1s for categories going left,
!	       and 0s for those going right.
!          The subroutine returns npack - the long integer
!    	   corresponding to whose binary expansion is icat.
!
         USE coefficient_data
         IMPLICIT NONE
         INTEGER(KIND=INTL), INTENT(IN) :: l
         INTEGER(KIND=INTL), INTENT(IN) :: icat(categ_max_levels)
         INTEGER(KIND=INTL), INTENT(OUT) :: npack
         INTEGER(KIND=INTL) :: k
         npack=0
         DO k=1,MIN(l,categ_max_levels)
            npack=npack+icat(k)*(2**(k-1))
         END DO
         END SUBROUTINE packlb
	
         SUBROUTINE unpacklb(l,npack,icat)
!
!          binary decodes npack into icat(:), an array of 0s or 1s, so that npack = icat(1) + 2 * icat(2) + 4 * icat(3) + ...+ 2**l * icat(l)
!	       npack = a long integer.
!          l = number of levels in associated factor variable
!          icat(categ_max_levels) = integer vector which will be returned with 0s and 1s corresponding to the
!          coefficients in the binary expansion of npack.
!
         USE coefficient_data
         IMPLICIT NONE
         INTEGER(KIND=INTL), INTENT(IN) :: l
         INTEGER(KIND=INTL), INTENT(OUT) :: icat(categ_max_levels)
         INTEGER(KIND=INTL), INTENT(IN) :: npack
         INTEGER(KIND=INTL) :: k, n
	
         icat=0
         n=npack
         icat(1)=MOD(n,2)
         DO k=2,MIN(l,categ_max_levels)
            n=(n-icat(k-1))/2
            icat(k)=MOD(n,2)
         END DO
         END SUBROUTINE unpacklb
	
         SUBROUTINE perm1(np,ns,tp,iseed)
!
!          randomly permutes elements 1:np of a real matrix tp(ns)
!
         USE coefficient_data
         IMPLICIT NONE
         INTEGER(KIND=INTL), INTENT(IN) :: np, ns
         REAL(KIND=DBL), INTENT(INOUT) :: tp(ns)
         INTEGER(KIND=INTL), INTENT(INOUT) :: iseed
         REAL(KIND=DBL) :: rnd, tx
         INTEGER(KIND=INTL) :: j, k
         j = np
         DO j = np, 1, -1
            rnd = wuni(iseed)
!
!             random integer between 1 and j
!
            k = MIN(INT(j*rnd)+1,j)
!
!             swap tp(k) and tp(j)
!
            tx = tp(j)
            tp(j) = tp(k)
            tp(k) = tx
         END DO
         END SUBROUTINE perm1

         SUBROUTINE write(title_string,iseed_init_cv,iseed_init_tree,
     &    ntree,mtry,minsize_par,minsize_child,prop_var,prop_range,
     &    prop_cent,centile,maxnodes,import,iprint)

!
!          writes current parameters (and various other bits and pieces)
!          to output file (unit IOUT), terminal (unit ICONS) and in abbreviated form (unit IOUTAB)
!
         USE coefficient_data
         IMPLICIT NONE
         REAL(KIND=DBL) :: prop_var, prop_range, prop_cent, centile
         INTEGER(KIND=INTL), INTENT(IN) :: iseed_init_cv,iseed_init_tree
         INTEGER(KIND=INTL), INTENT(IN) :: ntree, mtry
         INTEGER(KIND=INTL), INTENT(IN) :: minsize_par, minsize_child
         INTEGER(KIND=INTL), INTENT(IN) :: maxnodes, import, iprint
         CHARACTER(len=1000), INTENT(IN) :: title_string
         INTEGER(KIND=INTL) :: icn, ichan, i, j
         Logical_unit_loop: DO icn=1,3
            IF (icn == 1) THEN
               ichan=IOUT
            ELSE IF (icn == 2) THEN
               ichan=IOUTAB
            ELSE
               ichan=ICONS
            END IF
!
!           write parameter input information to output file
!
            WRITE(ichan,10)title_string,iseed_init_cv,iseed_init_tree
10          FORMAT(' FITTER_RANDOM_FOREST',
     &       ' last modified by M.P. Little 2022-07-18'/1X,A1000/
     &       ' Random number initialization (cross validation)= ',I12/
     &       ' Random number initialization (tree generation)= ',I12)
            IF (varlim_use) THEN
               WRITE(ichan,20)
20             FORMAT(' Variable limits used to select data'/
     &          ' ===================================')
               WRITE(ichan,30)(varlim(1,i),
     &          variable_name(varlim_index(i)),varlim(2,i),
     &          i=1,varlim_no)
30             FORMAT(1X,ES21.14,' <= ',A100,' <= ',ES21.14)
            END IF
            WRITE(ichan,40)variable_name(variable_index(1))
40          FORMAT(' Dependent variable ',A100/' Independent variables'/
     &       ' =====================')
            DO i=1,num_model_covar
               IF (category(i) > 0) THEN
                  WRITE(ichan,50)variable_name(variable_index(i+1)),
     &             category(i)
50                FORMAT(1X,A100,' categorical with ',I4,' levels')
               ELSE IF (category(i) == -1) THEN
                  WRITE(ichan,60)variable_name(variable_index(i+1))
60                FORMAT(1X,A100,' categorical variable recoded in ',
     &             'increasing order of weighted mean response and',
     &             ' used as continuous')
               ELSE
                  WRITE(ichan,70)variable_name(variable_index(i+1))
70                FORMAT(1X,A100,' continuous')
               END IF
            END DO
            IF (num_var_miss > 0) THEN
               WRITE(ichan,80)
80             FORMAT(' Variables that have potentially missing values'/
     &          ' ==============================================')
               DO i=1,num_var_miss
                  WRITE(ichan,90)
     &             variable_name(variable_index(varmiss(i)+1)),
     &             varmiss_lim(:,i)
90                FORMAT(' Variable ',A100,' missing value range [',
     &             ES21.14,',',ES21.14,']')
               END DO
            END IF
            IF (test_error_use) THEN
               WRITE(ichan,100)num_test_training_split
100            FORMAT(' Cross validation used splitting into ',I4,
     &          ' groups')
               IF (random_split) THEN
                  WRITE(ichan,110)num_test_training_split
110               FORMAT(' Randomly chosen ',I4,'-fold split')
               ELSE
                  IF (cross_val) THEN
                     WRITE(ichan,120)variable_name(test_training_split),
     &                (j,testtrain_lim(:,j),j=1,num_test_training_split)
120                  FORMAT(' Variable used to split data for K-fold',
     &                ' cross validation: ',A100,100(/1X,I4,1X,ES21.14,
     &                ' - ',ES21.14))
                  ELSE
                     WRITE(ichan,130)variable_name(test_training_split),
     &                (j,testtrain_lim(:,j),j=1,num_test_training_split)
130                  FORMAT(' Variable used to split data for ',
     &                'training-test split (1=training,2=test)',A100,
     &                100(/1X,I4,1X,ES21.14,' - ',ES21.14))
                  END IF
               END IF
            END IF
            IF (weighting) THEN
               WRITE(ichan,140)variable_name(weight_index)
140            FORMAT(' Weighting variable used: ',A100)
            ELSE
               WRITE(ichan,150)
150            FORMAT(' No weighting')
            END IF
            WRITE(ichan,160)ntree, mtry, minsize_par, minsize_child,
     &       maxnodes, prop_var, prop_range, prop_cent, centile, iprint
160         FORMAT(' Number of trees = ',I8/
     &       ' Number of variables to be sampled for splitting each',
     &       ' node = ',I8/
     &       ' Minimum number in parent node for splitting = ',I8/
     &       ' Minimum number in offspring node for splitting = ',I8/
     &       ' Maximum number of nodes = ',I8/
     &       ' Proportion of total varnce to stop splitting = ',ES21.14/
     &       ' Proportion of total range to stop splitting = ',ES21.14/
     &       ' Proportion of [alpha, 100 - alpha] centile range',
     &       ' to stop splitting = ',ES21.14/
     &       ' Centile (alpha) to stop splitting = ',ES21.14/
     &       ' Intermediate output printing (0=no, 1=yes, 2=printing',
     &       ' also of permutation-based importances to file) = ',I4)
            IF (import /= 0) THEN
               WRITE(ichan,170)
170            FORMAT(' Use permutation-based importance method')
            END IF
         END DO Logical_unit_loop
         END SUBROUTINE write

      END MODULE my_subroutines

!!!!!!!!!!!!!!!!!!!!!!!!!!!!!!!!!!!!!!
!!!!!!!!!!!!!!!!!!!!!!!!!!!!!!!!!!!!!!
!!              MAIN PROGRAM        !!
!!!!!!!!!!!!!!!!!!!!!!!!!!!!!!!!!!!!!!
!!!!!!!!!!!!!!!!!!!!!!!!!!!!!!!!!!!!!!
      PROGRAM Combine_data
!       Data dictionary: declare variable types, definitions
      USE coefficient_data
!       Collected subroutines, in module for explicit interface
      USE my_subroutines
      IMPLICIT NONE
      REAL(KIND=DBL), ALLOCATABLE :: ypred_tot(:)
      REAL(KIND=DBL), ALLOCATABLE :: testerr(:,:)
      REAL(KIND=DBL), ALLOCATABLE :: testerr_imp(:,:)
      REAL(KIND=DBL), ALLOCATABLE :: tgini_tot(:)
      REAL(KIND=DBL) :: rnd
      REAL(KIND=DBL) :: prop_var, prop_range, prop_cent, centile
      INTEGER(KIND=INTL) :: maxnodes, minsize_par, minsize_child, mtry
      INTEGER(KIND=INTL) :: program_runs_counter, indtest
      INTEGER(KIND=INTL) :: ntree, import, iprint, i
      INTEGER(KIND=INTL) :: error_status,iseed,iseed_init_cv
      INTEGER(KIND=INTL) :: iseed_init_tree
      CHARACTER(len=1000) :: title_string
!
!       Open main datafile file (not needed on HPC)
!
!     OPEN (UNIT=INPDAT,
!    & FILE='c:\d_drive\temp\Total expand gamma dose rate data wgt.lis',
!    & FILE='c:\d_drive\temp\Total_expanded_gamma_dose_rates_data.lis',
!    & FILE='c:\d_drive\temp\nhanes_2015_2018_combined.lis',
!    & STATUS='OLD',ACTION='READ',SHARED)
!
!       Open file for steering input
!
!     OPEN (UNIT=IREAD,
!    & FILE='c:\d_drive\temp\fit_random_forest_test.inp',
!    & STATUS='OLD',ACTION='READ',SHARED)
!
!       Open output file (not needed on HPC)
!
!     OPEN (UNIT=IOUT,file=
!    & 'c:\d_drive\temp\out_random_forest_test.lis',
!    & status='NEW',ACTION='WRITE')
!
!       Open output file for predicted y values for output (not needed on HPC)
!
!     OPEN (UNIT=IOUTAB,file=
!    & 'c:\d_drive\temp\abb_random_forest_test.lis',
!    & status='NEW',ACTION='WRITE')
!
!       Open tree build data file for output (not needed on HPC)
!
!     OPEN (UNIT=ISUMM,file=
!    & 'c:\d_drive\temp\sum_random_forest_test.lis',
!    & status='NEW',ACTION='WRITE')
!
!       Open tree test error (including permutation importance based) output file (not needed on HPC)
!
!     OPEN (UNIT=IDIAG,file=
!    & 'c:\d_drive\temp\res_random_forest_test.lis',
!    & status='NEW',ACTION='WRITE')
!
!       Determine number of program runs, title string and random number seed
!
      WRITE(ICONS,10)
10    FORMAT(' Give the number of program runs required')
      READ(IREAD,*) program_runs
      Program_run_counter_loop: DO program_runs_counter = 1,
     & program_runs !loop over program runs
!          Read title string
         WRITE(ICONS,20)
20       FORMAT(' Please give title string')
         READ(IREAD,30)title_string
30       FORMAT(A1000)
         WRITE(ICONS,40)
40       FORMAT(' Please give the random number initialization seeds',
     &    ' for cross-validation and tree generation (usually=-1)')
         READ(IREAD,*)iseed_init_cv, iseed_init_tree
         WRITE(ICONS,50)
50       FORMAT(' Please give the number of variables in the data file')
         READ(IREAD,*)num_data_covar
!
!          Obtain the data
!
!          initialize random number generator for cross validation
!
         iseed = iseed_init_cv
         rnd = wuni(iseed)
         CALL indata(iseed)
!
!          Obtain miscellaneous tree parameters
!
         WRITE(ICONS,60)num_model_covar
60       FORMAT(' Please give the number of trees, number of',
     &    ' variables to be sampled for splitting each node (set = ',
     &    I6,' for bagging model), minimum number in parent node for',
     &    ' splitting, minimum number in offspring node for splitting,',
     &    ' proportion of total variance to stop splitting,',
     &    ' proportion of total range to stop splitting,',
     &    ' proportion of [alpha, 100 - alpha] centile range to',
     &    ' stop splitting, centile (alpha) in centile range (0 < alpha',
     &    ' < 50), maximum number of nodes, use of permutation',
     &    ' importance test (=0 no, =1 yes), and indicator for',
     &    ' printing to file (0=no, 1=yes, 2=printing also of',
     &    ' permutation-based importances to file)')
         READ(IREAD,*)ntree, mtry, minsize_par, minsize_child, prop_var,
     &     prop_range, prop_cent, centile, maxnodes, import, iprint
!
!          set up arrays for various types of test error
!
         ALLOCATE (ypred_tot(num_sample),STAT=error_status)
         IF (error_status /= 0) THEN
            WRITE(*,*) ' ALLOCATION FAILED FOR ypred_tot'
            STOP
         END IF
         ALLOCATE (testerr(2,ntree),STAT=error_status)
         IF (error_status /= 0) THEN
            WRITE(*,*) ' ALLOCATION FAILED FOR testerr'
            STOP
         END IF
         ALLOCATE (testerr_imp(num_model_covar,ntree),STAT=error_status)
         IF (error_status /= 0) THEN
            WRITE(*,*) ' ALLOCATION FAILED FOR testerr_imp'
            STOP
         END IF
         ALLOCATE (tgini_tot(num_model_covar),STAT=error_status)
         IF (error_status /= 0) THEN
            WRITE(*,*) ' ALLOCATION FAILED FOR tgini'
            STOP
         END IF
         IF (test_error_use) THEN
            indtest = 1
         ELSE
            indtest = 0
         END IF
!
!          write main parameters to main output (unit IOUT), predicted model output (unit IOUTAB), console (unit ICONS)
!
         CALL write(title_string,iseed_init_cv,iseed_init_tree,ntree,
     &    mtry,minsize_par,minsize_child,prop_var,prop_range, prop_cent,
     &    centile,maxnodes,import,iprint)
!
!          fit random forest, if need be using cross-validation
!
         iseed=iseed_init_tree
         rnd = wuni(iseed)
         CALL cross_validate_random_forest(covariates,y_var,
     &    ypred_tot,weight,category,num_test_training_split,
     &    testtrain_index,testerr,testerr_imp,tgini_tot,
     &    num_model_covar,num_sample,iprint,import,ntree,minsize_par,
     &    minsize_child,prop_var,prop_range, prop_cent,centile,
     &    maxnodes,mtry,indtest,iseed)
!
!          if there is test data write predicted y values to file (unit IOUTAB)
!
         IF (cross_val) THEN
!
!             for cross-validation analysis print all y [which will be predicted y in each hold-out part from each CV split]
!
            DO i=1,num_sample
               WRITE(IOUTAB,70)i,ypred_tot(i)
70             FORMAT(1X,I8,' y = ',ES21.14)
            END DO
         ELSE IF (.NOT.cross_val .AND. test_error_use) THEN
!
!             for hold-out sample analysis print predicted y only for test set
!
            DO i=1,num_sample
               IF (testtrain_index(i) == 1) THEN
                  WRITE(IOUTAB,70)i,ypred_tot(i)
               END IF
            END DO
         END IF
!
!          Deallocate all data arrays
!
         DEALLOCATE (ypred_tot,STAT=error_status)
         IF (error_status /= 0) THEN
            WRITE(*,*) ' DEALLOCATION FAILED FOR ypred_tot'
            STOP
         END IF
         DEALLOCATE (testerr,STAT=error_status)
         IF (error_status /= 0) THEN
            WRITE(*,*) ' DEALLOCATION FAILED FOR testerr'
            STOP
         END IF
         DEALLOCATE (testerr_imp,STAT=error_status)
         IF (error_status /= 0) THEN
            WRITE(*,*) ' DEALLOCATION FAILED FOR testerr_imp'
            STOP
         END IF
         DEALLOCATE (tgini_tot,STAT=error_status)
         IF (error_status /= 0) THEN
            WRITE(*,*) ' DEALLOCATION FAILED FOR tgini'
            STOP
         END IF
         DEALLOCATE (variable_name,STAT=error_status)
         IF (error_status /= 0) THEN
            WRITE(*,*) ' DEALLOCATION FAILED FOR variable_name'
            STOP
         END IF
         DEALLOCATE (varlim,STAT=error_status)
         IF (error_status /= 0) THEN
            WRITE(*,*) ' DEALLOCATION FAILED FOR varlim'
            STOP
         END IF
         DEALLOCATE (varlim_index,STAT=error_status)
         IF (error_status /= 0) THEN
            WRITE(*,*) ' DEALLOCATION FAILED FOR varlim_index'
            STOP
         END IF
         DEALLOCATE (variable_index,STAT=error_status)
         IF (error_status /= 0) THEN
            WRITE(*,*) ' ALLOCATION FAILED FOR variable_index'
            STOP
         END IF
         DEALLOCATE (category,STAT=error_status)
         IF (error_status /= 0) THEN
            WRITE(*,*) ' DEALLOCATION FAILED FOR category'
            STOP
         END IF
         IF (test_training_split > 0) THEN
            DEALLOCATE (testtrain_lim,STAT=error_status)
            IF (error_status /= 0) THEN
               WRITE(*,*) ' DEALLOCATION FAILED FOR testtrain_lim'
               STOP
            END IF
         END IF
         DEALLOCATE (y_var,STAT=error_status)
         IF (error_status /= 0) THEN
            WRITE(*,*) ' DEALLOCATION FAILED FOR y_var'
            STOP
         END IF
         DEALLOCATE (covariates,STAT=error_status)
         IF (error_status /= 0) THEN
            WRITE(*,*) ' DEALLOCATION FAILED FOR covariates'
            STOP
         END IF
         DEALLOCATE (weight,STAT=error_status)
         IF (error_status /= 0) THEN
            WRITE(*,*) ' DEALLOCATION FAILED FOR weight'
            STOP
         END IF
         DEALLOCATE (testtrain_index,STAT=error_status)
         IF (error_status /= 0) THEN
            WRITE(*,*) ' DEALLOCATION FAILED FOR testtrain_index'
            STOP
         END IF
         DEALLOCATE (varmiss,STAT=error_status)
         IF (error_status /= 0) THEN
            WRITE(*,*) ' DEALLOCATION FAILED FOR varmiss'
            STOP
         END IF
         DEALLOCATE (varmiss_lim,STAT=error_status)
         IF (error_status /= 0) THEN
            WRITE(*,*) ' DEALLOCATION FAILED FOR varmiss_lim'
            STOP
         END IF
         DEALLOCATE (min_max_mean_miss_by_var,STAT=error_status)
         IF (error_status /= 0) THEN
            WRITE(*,*) ' DEALLOCATION FAILED FOR ',
     &       'min_max_mean_miss_by_var'
            STOP
         END IF
         DEALLOCATE (wgt_miss_by_var,STAT=error_status)
         IF (error_status /= 0) THEN
            WRITE(*,*) ' DEALLOCATION FAILED FOR wgt_miss_by_var'
            STOP
         END IF
         IF (num_sample > 0 .AND. num_var_miss > 0) THEN
            DEALLOCATE (wgt_mis_value_var,STAT=error_status)
            IF (error_status /= 0) THEN
               WRITE(*,*) ' DEALLOCATION FAILED FOR wgt_mis_value_var'
               STOP
            END IF
         END IF
         DEALLOCATE (min_max_reorder,STAT=error_status)
         IF (error_status /= 0) THEN
            WRITE(*,*) ' DEALLOCATION FAILED FOR min_max_reorder'
            STOP
         END IF
         DEALLOCATE (wgt_reorder,STAT=error_status)
         IF (error_status /= 0) THEN
            WRITE(*,*) ' DEALLOCATION FAILED FOR wgt_reorder'
            STOP
         END IF
         DEALLOCATE (wgt_den_reorder,STAT=error_status)
         IF (error_status /= 0) THEN
            WRITE(*,*) ' DEALLOCATION FAILED FOR wgt_den_reorder'
            STOP
         END IF
         DEALLOCATE (sort_index,STAT=error_status)
         IF (error_status /= 0) THEN
            WRITE(*,*) ' DEALLOCATION FAILED FOR sort_index'
            STOP
         END IF
         DEALLOCATE (covariates_temp,STAT=error_status)
         IF (error_status /= 0) THEN
            WRITE(*,*) ' DEALLOCATION FAILED FOR covariates_temp'
            STOP
         END IF
      END DO Program_run_counter_loop
      END PROGRAM Combine_data
