# Supplementary material for: Alternative stopping rules to limit tree expansion for random forest models
Source: Sci Rep. 2022 Sep 6;12:15113. doi: 10.1038/s41598-022-19281-7 (PMC9448733; doi:10.1038/s41598-022-19281-7)
Supplement: Supplementary file 1 — Supplementary Information. [file 41598_2022_19281_MOESM1_ESM.zip › fit_random_forest_Abalone_min_leaf_1_30_no_cat.inp]

11
Random forest fit to Tasmanian Abalone data, using revised algorithm with stopping rules to include 0% of variance, 0% of range and 0% of intercentile [10%, 90%] range, using 8 variables to model number of rings (=age), minimum parent node size 1, minimum child node size 1, 4 variables sampled for splitting per node, 10-fold cross validation, maximum 1000 nodes total, all categorical variables treated as continuous
-1 -1
9
0
8
9 1 2 3 4  5 6 7 8 
   0 0 0 0  0 0 0 0  
0
-10
N
1000 4 1 1 0.00 0.00 0.00 10.0 1000 0 1
Random forest fit to Tasmanian Abalone data, using revised algorithm with stopping rules to include 0% of variance, 0% of range and 0% of intercentile [10%, 90%] range, using 8 variables to model number of rings (=age), minimum parent node size 1, minimum child node size 2, 4 variables sampled for splitting per node, 10-fold cross validation, maximum 1000 nodes total, all categorical variables treated as continuous
-1 -1
9
0
8
9 1 2 3 4  5 6 7 8 
   0 0 0 0  0 0 0 0  
0
-10
N
1000 4 1 2 0.00 0.00 0.00 10.0 1000 0 1
Random forest fit to Tasmanian Abalone data, using revised algorithm with stopping rules to include 0% of variance, 0% of range and 0% of intercentile [10%, 90%] range, using 8 variables to model number of rings (=age), minimum parent node size 1, minimum child node size 3, 4 variables sampled for splitting per node, 10-fold cross validation, maximum 1000 nodes total, all categorical variables treated as continuous
-1 -1
9
0
8
9 1 2 3 4  5 6 7 8 
   0 0 0 0  0 0 0 0  
0
-10
N
1000 4 1 3 0.00 0.00 0.00 10.0 1000 0 1
Random forest fit to Tasmanian Abalone data, using revised algorithm with stopping rules to include 0% of variance, 0% of range and 0% of intercentile [10%, 90%] range, using 8 variables to model number of rings (=age), minimum parent node size 1, minimum child node size 4, 4 variables sampled for splitting per node, 10-fold cross validation, maximum 1000 nodes total, all categorical variables treated as continuous
-1 -1
9
0
8
9 1 2 3 4  5 6 7 8 
   0 0 0 0  0 0 0 0  
0
-10
N
1000 4 1 4 0.00 0.00 0.00 10.0 1000 0 1
Random forest fit to Tasmanian Abalone data, using revised algorithm with stopping rules to include 0% of variance, 0% of range and 0% of intercentile [10%, 90%] range, using 8 variables to model number of rings (=age), minimum parent node size 1, minimum child node size 5, 4 variables sampled for splitting per node, 10-fold cross validation, maximum 1000 nodes total, all categorical variables treated as continuous
-1 -1
9
0
8
9 1 2 3 4  5 6 7 8 
   0 0 0 0  0 0 0 0  
0
-10
N
1000 4 1 5 0.00 0.00 0.00 10.0 1000 0 1
Random forest fit to Tasmanian Abalone data, using revised algorithm with stopping rules to include 0% of variance, 0% of range and 0% of intercentile [10%, 90%] range, using 8 variables to model number of rings (=age), minimum parent node size 1, minimum child node size 7, 4 variables sampled for splitting per node, 10-fold cross validation, maximum 1000 nodes total, all categorical variables treated as continuous
-1 -1
9
0
8
9 1 2 3 4  5 6 7 8 
   0 0 0 0  0 0 0 0  
0
-10
N
1000 4 1 7 0.00 0.00 0.00 10.0 1000 0 1
Random forest fit to Tasmanian Abalone data, using revised algorithm with stopping rules to include 0% of variance, 0% of range and 0% of intercentile [10%, 90%] range, using 8 variables to model number of rings (=age), minimum parent node size 1, minimum child node size 10, 4 variables sampled for splitting per node, 10-fold cross validation, maximum 1000 nodes total, all categorical variables treated as continuous
-1 -1
9
0
8
9 1 2 3 4  5 6 7 8 
   0 0 0 0  0 0 0 0  
0
-10
N
1000 4 1 10 0.00 0.00 0.00 10.0 1000 0 1
Random forest fit to Tasmanian Abalone data, using revised algorithm with stopping rules to include 0% of variance, 0% of range and 0% of intercentile [10%, 90%] range, using 8 variables to model number of rings (=age), minimum parent node size 1, minimum child node size 15, 4 variables sampled for splitting per node, 10-fold cross validation, maximum 1000 nodes total, all categorical variables treated as continuous
-1 -1
9
0
8
9 1 2 3 4  5 6 7 8 
   0 0 0 0  0 0 0 0  
0
-10
N
1000 4 1 15 0.00 0.00 0.00 10.0 1000 0 1
Random forest fit to Tasmanian Abalone data, using revised algorithm with stopping rules to include 0% of variance, 0% of range and 0% of intercentile [10%, 90%] range, using 8 variables to model number of rings (=age), minimum parent node size 1, minimum child node size 20, 4 variables sampled for splitting per node, 10-fold cross validation, maximum 1000 nodes total, all categorical variables treated as continuous
-1 -1
9
0
8
9 1 2 3 4  5 6 7 8 
   0 0 0 0  0 0 0 0  
0
-10
N
1000 4 1 20 0.00 0.00 0.00 10.0 1000 0 1
Random forest fit to Tasmanian Abalone data, using revised algorithm with stopping rules to include 0% of variance, 0% of range and 0% of intercentile [10%, 90%] range, using 8 variables to model number of rings (=age), minimum parent node size 1, minimum child node size 25, 4 variables sampled for splitting per node, 10-fold cross validation, maximum 1000 nodes total, all categorical variables treated as continuous
-1 -1
9
0
8
9 1 2 3 4  5 6 7 8 
   0 0 0 0  0 0 0 0  
0
-10
N
1000 4 1 25 0.00 0.00 0.00 10.0 1000 0 1
Random forest fit to Tasmanian Abalone data, using revised algorithm with stopping rules to include 0% of variance, 0% of range and 0% of intercentile [10%, 90%] range, using 8 variables to model number of rings (=age), minimum parent node size 1, minimum child node size 30, 4 variables sampled for splitting per node, 10-fold cross validation, maximum 1000 nodes total, all categorical variables treated as continuous
-1 -1
9
0
8
9 1 2 3 4  5 6 7 8 
   0 0 0 0  0 0 0 0  
0
-10
N
1000 4 1 30 0.00 0.00 0.00 10.0 1000 0 1
