# Supplementary material for: Alternative stopping rules to limit tree expansion for random forest models
Source: Sci Rep. 2022 Sep 6;12:15113. doi: 10.1038/s41598-022-19281-7 (PMC9448733; doi:10.1038/s41598-022-19281-7)
Supplement: Supplementary file 1 — Supplementary Information. [file 41598_2022_19281_MOESM1_ESM.zip › fit_random_forest_Los_Angeles_Ozone_min_parent_1_30_no_cat.inp]

11
Random forest fit to Los Angeles ozone data, using revised algorithm with stopping rules to include 0% of variance, 0% of range and 0% of intercentile [10%, 90%] range, using 9 variables to model ozone level, minimum parent node size 1, minimum child node size 1, 5 variables sampled for splitting per node, 10-fold cross validation, maximum 1000 nodes total, all categorical variables treated as continuous
-1 -1
10
0
9
1 2 3 4  5  6  7   8   9  10 
   0 0 0  0  0  0   0   0    0  
0
-10
N
1000 5 1 1 0.00 0.00 0.00 10.0 1000 0 1
Random forest fit to Los Angeles ozone data, using revised algorithm with stopping rules to include 0% of variance, 0% of range and 0% of intercentile [10%, 90%] range, using 9 variables to model ozone level, minimum parent node size 2, minimum child node size 1, 5 variables sampled for splitting per node, 10-fold cross validation, maximum 1000 nodes total, all categorical variables treated as continuous
-1 -1
10
0
9
1 2 3 4  5  6  7   8   9  10 
   0 0 0  0  0  0   0   0    0  
0
-10
N
1000 5 2 1 0.00 0.00 0.00 10.0 1000 0 1
Random forest fit to Los Angeles ozone data, using revised algorithm with stopping rules to include 0% of variance, 0% of range and 0% of intercentile [10%, 90%] range, using 9 variables to model ozone level, minimum parent node size 3, minimum child node size 1, 5 variables sampled for splitting per node, 10-fold cross validation, maximum 1000 nodes total, all categorical variables treated as continuous
-1 -1
10
0
9
1 2 3 4  5  6  7   8   9  10 
   0 0 0  0  0  0   0   0    0  
0
-10
N
1000 5 3 1 0.00 0.00 0.00 10.0 1000 0 1
Random forest fit to Los Angeles ozone data, using revised algorithm with stopping rules to include 0% of variance, 0% of range and 0% of intercentile [10%, 90%] range, using 9 variables to model ozone level, minimum parent node size 4, minimum child node size 1, 5 variables sampled for splitting per node, 10-fold cross validation, maximum 1000 nodes total, all categorical variables treated as continuous
-1 -1
10
0
9
1 2 3 4  5  6  7   8   9  10 
   0 0 0  0  0  0   0   0    0  
0
-10
N
1000 5 4 1 0.00 0.00 0.00 10.0 1000 0 1
Random forest fit to Los Angeles ozone data, using revised algorithm with stopping rules to include 0% of variance, 0% of range and 0% of intercentile [10%, 90%] range, using 9 variables to model ozone level, minimum parent node size 5, minimum child node size 1, 5 variables sampled for splitting per node, 10-fold cross validation, maximum 1000 nodes total, all categorical variables treated as continuous
-1 -1
10
0
9
1 2 3 4  5  6  7   8   9  10 
   0 0 0  0  0  0   0   0    0  
0
-10
N
1000 5 5 1 0.00 0.00 0.00 10.0 1000 0 1
Random forest fit to Los Angeles ozone data, using revised algorithm with stopping rules to include 0% of variance, 0% of range and 0% of intercentile [10%, 90%] range, using 9 variables to model ozone level, minimum parent node size 7, minimum child node size 1, 5 variables sampled for splitting per node, 10-fold cross validation, maximum 1000 nodes total, all categorical variables treated as continuous
-1 -1
10
0
9
1 2 3 4  5  6  7   8   9  10 
   0 0 0  0  0  0   0   0    0  
0
-10
N
1000 5 7 1 0.00 0.00 0.00 10.0 1000 0 1
Random forest fit to Los Angeles ozone data, using revised algorithm with stopping rules to include 0% of variance, 0% of range and 0% of intercentile [10%, 90%] range, using 9 variables to model ozone level, minimum parent node size 10, minimum child node size 1, 5 variables sampled for splitting per node, 10-fold cross validation, maximum 1000 nodes total, all categorical variables treated as continuous
-1 -1
10
0
9
1 2 3 4  5  6  7   8   9  10 
   0 0 0  0  0  0   0   0    0  
0
-10
N
1000 5 10 1 0.00 0.00 0.00 10.0 1000 0 1
Random forest fit to Los Angeles ozone data, using revised algorithm with stopping rules to include 0% of variance, 0% of range and 0% of intercentile [10%, 90%] range, using 9 variables to model ozone level, minimum parent node size 15, minimum child node size 1, 5 variables sampled for splitting per node, 10-fold cross validation, maximum 1000 nodes total, all categorical variables treated as continuous
-1 -1
10
0
9
1 2 3 4  5  6  7   8   9  10 
   0 0 0  0  0  0   0   0    0  
0
-10
N
1000 5 15 1 0.00 0.00 0.00 10.0 1000 0 1
Random forest fit to Los Angeles ozone data, using revised algorithm with stopping rules to include 0% of variance, 0% of range and 0% of intercentile [10%, 90%] range, using 9 variables to model ozone level, minimum parent node size 20, minimum child node size 1, 5 variables sampled for splitting per node, 10-fold cross validation, maximum 1000 nodes total, all categorical variables treated as continuous
-1 -1
10
0
9
1 2 3 4  5  6  7   8   9  10 
   0 0 0  0  0  0   0   0    0  
0
-10
N
1000 5 20 1 0.00 0.00 0.00 10.0 1000 0 1
Random forest fit to Los Angeles ozone data, using revised algorithm with stopping rules to include 0% of variance, 0% of range and 0% of intercentile [10%, 90%] range, using 9 variables to model ozone level, minimum parent node size 25, minimum child node size 1, 5 variables sampled for splitting per node, 10-fold cross validation, maximum 1000 nodes total, all categorical variables treated as continuous
-1 -1
10
0
9
1 2 3 4  5  6  7   8   9  10 
   0 0 0  0  0  0   0   0    0  
0
-10
N
1000 5 25 1 0.00 0.00 0.00 10.0 1000 0 1
Random forest fit to Los Angeles ozone data, using revised algorithm with stopping rules to include 0% of variance, 0% of range and 0% of intercentile [10%, 90%] range, using 9 variables to model ozone level, minimum parent node size 30, minimum child node size 1, 5 variables sampled for splitting per node, 10-fold cross validation, maximum 1000 nodes total, all categorical variables treated as continuous
-1 -1
10
0
9
1 2 3 4  5  6  7   8   9  10 
   0 0 0  0  0  0   0   0    0  
0
-10
N
1000 5 30 1 0.00 0.00 0.00 10.0 1000 0 1
