# Supplementary material for: Alternative stopping rules to limit tree expansion for random forest models
Source: Sci Rep. 2022 Sep 6;12:15113. doi: 10.1038/s41598-022-19281-7 (PMC9448733; doi:10.1038/s41598-022-19281-7)
Supplement: Supplementary file 1 — Supplementary Information. [file 41598_2022_19281_MOESM1_ESM.zip › fit_random_forest_Los_Angeles_Ozone_range_lim_0_0.1_no_cat.inp]

22
Random forest fit to Los Angeles ozone data, using revised algorithm with stopping rules to include 0% of variance, 0% of range and 0% of intercentile [10%, 90%] range, using 9 variables to model ozone level, minimum parent node size 1, minimum child node size 1, 5 variables sampled for splitting per node, 10-fold cross validation, maximum 1000 nodes total, all categorical variables treated as continuous
-1 -1
10
0
9
1 2 3 4  5  6  7   8   9  10 
   0 0 0  0  0  0   0   0    0  
0
-10
N
1000 5 1 1 0.00 0.00 0.00 10.0 1000 0 1
Random forest fit to Los Angeles ozone data, using revised algorithm with stopping rules to include 0% of variance, 0.00001 of range and 0% of intercentile [10%, 90%] range, using 9 variables to model ozone level, minimum parent node size 1, minimum child node size 1, 5 variables sampled for splitting per node, 10-fold cross validation, maximum 1000 nodes total, all categorical variables treated as continuous
-1 -1
10
0
9
1 2 3 4  5  6  7   8   9  10 
   0 0 0  0  0  0   0   0    0  
0
-10
N
1000 5 1 1 0.00 0.00001 0.00 10.0 1000 0 1
Random forest fit to Los Angeles ozone data, using revised algorithm with stopping rules to include 0% of variance, 0.00002 of range and 0% of intercentile [10%, 90%] range, using 9 variables to model ozone level, minimum parent node size 1, minimum child node size 1, 5 variables sampled for splitting per node, 10-fold cross validation, maximum 1000 nodes total, all categorical variables treated as continuous
-1 -1
10
0
9
1 2 3 4  5  6  7   8   9  10 
   0 0 0  0  0  0   0   0    0  
0
-10
N
1000 5 1 1 0.00 0.00002 0.00 10.0 1000 0 1
Random forest fit to Los Angeles ozone data, using revised algorithm with stopping rules to include 0% of variance, 0.00003 of range and 0% of intercentile [10%, 90%] range, using 9 variables to model ozone level, minimum parent node size 1, minimum child node size 1, 5 variables sampled for splitting per node, 10-fold cross validation, maximum 1000 nodes total, all categorical variables treated as continuous
-1 -1
10
0
9
1 2 3 4  5  6  7   8   9  10 
   0 0 0  0  0  0   0   0    0  
0
-10
N
1000 5 1 1 0.00 0.00003 0.00 10.0 1000 0 1
Random forest fit to Los Angeles ozone data, using revised algorithm with stopping rules to include 0% of variance, 0.00005 of range and 0% of intercentile [10%, 90%] range, using 9 variables to model ozone level, minimum parent node size 1, minimum child node size 1, 5 variables sampled for splitting per node, 10-fold cross validation, maximum 1000 nodes total, all categorical variables treated as continuous
-1 -1
10
0
9
1 2 3 4  5  6  7   8   9  10 
   0 0 0  0  0  0   0   0    0  
0
-10
N
1000 5 1 1 0.00 0.00005 0.00 10.0 1000 0 1
Random forest fit to Los Angeles ozone data, using revised algorithm with stopping rules to include 0% of variance, 0.00007 of range and 0% of intercentile [10%, 90%] range, using 9 variables to model ozone level, minimum parent node size 1, minimum child node size 1, 5 variables sampled for splitting per node, 10-fold cross validation, maximum 1000 nodes total, all categorical variables treated as continuous
-1 -1
10
0
9
1 2 3 4  5  6  7   8   9  10 
   0 0 0  0  0  0   0   0    0  
0
-10
N
1000 5 1 1 0.00 0.00007 0.00 10.0 1000 0 1
Random forest fit to Los Angeles ozone data, using revised algorithm with stopping rules to include 0% of variance, 0.0001 of range and 0% of intercentile [10%, 90%] range, using 9 variables to model ozone level, minimum parent node size 1, minimum child node size 1, 5 variables sampled for splitting per node, 10-fold cross validation, maximum 1000 nodes total, all categorical variables treated as continuous
-1 -1
10
0
9
1 2 3 4  5  6  7   8   9  10 
   0 0 0  0  0  0   0   0    0  
0
-10
N
1000 5 1 1 0.00 0.0001 0.00 10.0 1000 0 1
Random forest fit to Los Angeles ozone data, using revised algorithm with stopping rules to include 0% of variance, 0.0002 of range and 0% of intercentile [10%, 90%] range, using 9 variables to model ozone level, minimum parent node size 1, minimum child node size 1, 5 variables sampled for splitting per node, 10-fold cross validation, maximum 1000 nodes total, all categorical variables treated as continuous
-1 -1
10
0
9
1 2 3 4  5  6  7   8   9  10 
   0 0 0  0  0  0   0   0    0  
0
-10
N
1000 5 1 1 0.00 0.0002 0.00 10.0 1000 0 1
Random forest fit to Los Angeles ozone data, using revised algorithm with stopping rules to include 0% of variance, 0.0003 of range and 0% of intercentile [10%, 90%] range, using 9 variables to model ozone level, minimum parent node size 1, minimum child node size 1, 5 variables sampled for splitting per node, 10-fold cross validation, maximum 1000 nodes total, all categorical variables treated as continuous
-1 -1
10
0
9
1 2 3 4  5  6  7   8   9  10 
   0 0 0  0  0  0   0   0    0  
0
-10
N
1000 5 1 1 0.00 0.0003 0.00 10.0 1000 0 1
Random forest fit to Los Angeles ozone data, using revised algorithm with stopping rules to include 0% of variance, 0.0005 of range and 0% of intercentile [10%, 90%] range, using 9 variables to model ozone level, minimum parent node size 1, minimum child node size 1, 5 variables sampled for splitting per node, 10-fold cross validation, maximum 1000 nodes total, all categorical variables treated as continuous
-1 -1
10
0
9
1 2 3 4  5  6  7   8   9  10 
   0 0 0  0  0  0   0   0    0  
0
-10
N
1000 5 1 1 0.00 0.0005 0.00 10.0 1000 0 1
Random forest fit to Los Angeles ozone data, using revised algorithm with stopping rules to include 0% of variance, 0.0007 of range and 0% of intercentile [10%, 90%] range, using 9 variables to model ozone level, minimum parent node size 1, minimum child node size 1, 5 variables sampled for splitting per node, 10-fold cross validation, maximum 1000 nodes total, all categorical variables treated as continuous
-1 -1
10
0
9
1 2 3 4  5  6  7   8   9  10 
   0 0 0  0  0  0   0   0    0  
0
-10
N
1000 5 1 1 0.00 0.0007 0.00 10.0 1000 0 1
Random forest fit to Los Angeles ozone data, using revised algorithm with stopping rules to include 0% of variance, 0.001 of range and 0% of intercentile [10%, 90%] range, using 9 variables to model ozone level, minimum parent node size 1, minimum child node size 1, 5 variables sampled for splitting per node, 10-fold cross validation, maximum 1000 nodes total, all categorical variables treated as continuous
-1 -1
10
0
9
1 2 3 4  5  6  7   8   9  10 
   0 0 0  0  0  0   0   0    0  
0
-10
N
1000 5 1 1 0.00 0.001 0.00 10.0 1000 0 1
Random forest fit to Los Angeles ozone data, using revised algorithm with stopping rules to include 0% of variance, 0.002 of range and 0% of intercentile [10%, 90%] range, using 9 variables to model ozone level, minimum parent node size 1, minimum child node size 1, 5 variables sampled for splitting per node, 10-fold cross validation, maximum 1000 nodes total, all categorical variables treated as continuous
-1 -1
10
0
9
1 2 3 4  5  6  7   8   9  10 
   0 0 0  0  0  0   0   0    0  
0
-10
N
1000 5 1 1 0.00 0.002 0.00 10.0 1000 0 1
Random forest fit to Los Angeles ozone data, using revised algorithm with stopping rules to include 0% of variance, 0.003 of range and 0% of intercentile [10%, 90%] range, using 9 variables to model ozone level, minimum parent node size 1, minimum child node size 1, 5 variables sampled for splitting per node, 10-fold cross validation, maximum 1000 nodes total, all categorical variables treated as continuous
-1 -1
10
0
9
1 2 3 4  5  6  7   8   9  10 
   0 0 0  0  0  0   0   0    0  
0
-10
N
1000 5 1 1 0.00 0.003 0.00 10.0 1000 0 1
Random forest fit to Los Angeles ozone data, using revised algorithm with stopping rules to include 0% of variance, 0.005 of range and 0% of intercentile [10%, 90%] range, using 9 variables to model ozone level, minimum parent node size 1, minimum child node size 1, 5 variables sampled for splitting per node, 10-fold cross validation, maximum 1000 nodes total, all categorical variables treated as continuous
-1 -1
10
0
9
1 2 3 4  5  6  7   8   9  10 
   0 0 0  0  0  0   0   0    0  
0
-10
N
1000 5 1 1 0.00 0.005 0.00 10.0 1000 0 1
Random forest fit to Los Angeles ozone data, using revised algorithm with stopping rules to include 0% of variance, 0.007 of range and 0% of intercentile [10%, 90%] range, using 9 variables to model ozone level, minimum parent node size 1, minimum child node size 1, 5 variables sampled for splitting per node, 10-fold cross validation, maximum 1000 nodes total, all categorical variables treated as continuous
-1 -1
10
0
9
1 2 3 4  5  6  7   8   9  10 
   0 0 0  0  0  0   0   0    0  
0
-10
N
1000 5 1 1 0.00 0.007 0.00 10.0 1000 0 1
Random forest fit to Los Angeles ozone data, using revised algorithm with stopping rules to include 0% of variance, 0.01 of range and 0% of intercentile [10%, 90%] range, using 9 variables to model ozone level, minimum parent node size 1, minimum child node size 1, 5 variables sampled for splitting per node, 10-fold cross validation, maximum 1000 nodes total, all categorical variables treated as continuous
-1 -1
10
0
9
1 2 3 4  5  6  7   8   9  10 
   0 0 0  0  0  0   0   0    0  
0
-10
N
1000 5 1 1 0.00 0.01 0.00 10.0 1000 0 1
Random forest fit to Los Angeles ozone data, using revised algorithm with stopping rules to include 0% of variance, 0.02 of range and 0% of intercentile [10%, 90%] range, using 9 variables to model ozone level, minimum parent node size 1, minimum child node size 1, 5 variables sampled for splitting per node, 10-fold cross validation, maximum 1000 nodes total, all categorical variables treated as continuous
-1 -1
10
0
9
1 2 3 4  5  6  7   8   9  10 
   0 0 0  0  0  0   0   0    0  
0
-10
N
1000 5 1 1 0.00 0.02 0.00 10.0 1000 0 1
Random forest fit to Los Angeles ozone data, using revised algorithm with stopping rules to include 0% of variance, 0.03 of range and 0% of intercentile [10%, 90%] range, using 9 variables to model ozone level, minimum parent node size 1, minimum child node size 1, 5 variables sampled for splitting per node, 10-fold cross validation, maximum 1000 nodes total, all categorical variables treated as continuous
-1 -1
10
0
9
1 2 3 4  5  6  7   8   9  10 
   0 0 0  0  0  0   0   0    0  
0
-10
N
1000 5 1 1 0.00 0.03 0.00 10.0 1000 0 1
Random forest fit to Los Angeles ozone data, using revised algorithm with stopping rules to include 0% of variance, 0.05 of range and 0% of intercentile [10%, 90%] range, using 9 variables to model ozone level, minimum parent node size 1, minimum child node size 1, 5 variables sampled for splitting per node, 10-fold cross validation, maximum 1000 nodes total, all categorical variables treated as continuous
-1 -1
10
0
9
1 2 3 4  5  6  7   8   9  10 
   0 0 0  0  0  0   0   0    0  
0
-10
N
1000 5 1 1 0.00 0.05 0.00 10.0 1000 0 1
Random forest fit to Los Angeles ozone data, using revised algorithm with stopping rules to include 0% of variance, 0.07 of range and 0% of intercentile [10%, 90%] range, using 9 variables to model ozone level, minimum parent node size 1, minimum child node size 1, 5 variables sampled for splitting per node, 10-fold cross validation, maximum 1000 nodes total, all categorical variables treated as continuous
-1 -1
10
0
9
1 2 3 4  5  6  7   8   9  10 
   0 0 0  0  0  0   0   0    0  
0
-10
N
1000 5 1 1 0.00 0.07 0.00 10.0 1000 0 1
Random forest fit to Los Angeles ozone data, using revised algorithm with stopping rules to include 0% of variance, 0.1 of range and 0% of intercentile [10%, 90%] range, using 9 variables to model ozone level, minimum parent node size 1, minimum child node size 1, 5 variables sampled for splitting per node, 10-fold cross validation, maximum 1000 nodes total, all categorical variables treated as continuous
-1 -1
10
0
9
1 2 3 4  5  6  7   8   9  10 
   0 0 0  0  0  0   0   0    0  
0
-10
N
1000 5 1 1 0.00 0.1 0.00 10.0 1000 0 1
