# Supplementary material for: Alternative stopping rules to limit tree expansion for random forest models
Source: Sci Rep. 2022 Sep 6;12:15113. doi: 10.1038/s41598-022-19281-7 (PMC9448733; doi:10.1038/s41598-022-19281-7)
Supplement: Supplementary file 1 — Supplementary Information. [file 41598_2022_19281_MOESM1_ESM.zip › fit_random_forest_NHANES_intercentile_25_75_range_lim_0_0.1_no_cat_no_parent.inp]

22
Random forest fit to NHANES 2015-2016 training data, using 2017-2018 data as test, using revised algorithm with stopping rules to include 0% of variance, 0% of range and 0% of intercentile [25%, 75%] range, using 19 variables, weighted, minimum parent node size 1, minimum child node size 1, 10 variables sampled for splitting per node, maximum 1000 nodes total, all categorical variables treated as continuous
-1 -1
22
0
19
2 3 4  5  6  7   8   9  10 11 12 13 14 15 16 17 18 19 20 21
   0 0  0  0  0   0   0  0   0  0   0   0   0  0   0   0   0  0   0
0
22
2
N
-9999.0 2016.5
2016.5 9999.0
Y
1
1000 10 1 1 0.00 0.00 0.00 25.0 1000 0 1
Random forest fit to NHANES 2015-2016 training data, using 2017-2018 data as test, using revised algorithm with stopping rules to include 0% of variance, 0% of range and 0.00001 of intercentile [25%, 75%] range, using 19 variables, weighted, minimum parent node size 1, minimum child node size 1, 10 variables sampled for splitting per node, maximum 1000 nodes total, all categorical variables treated as continuous
-1 -1
22
0
19
2 3 4  5  6  7   8   9  10 11 12 13 14 15 16 17 18 19 20 21
   0 0  0  0  0   0   0  0   0  0   0   0   0  0   0   0   0  0   0
0
22
2
N
-9999.0 2016.5
2016.5 9999.0
Y
1
1000 10 1 1 0.00 0.00 0.00001 25.0 1000 0 1
Random forest fit to NHANES 2015-2016 training data, using 2017-2018 data as test, using revised algorithm with stopping rules to include 0% of variance, 0% of range and 0.00002 of intercentile [25%, 75%] range, using 19 variables, weighted, minimum parent node size 1, minimum child node size 1, 10 variables sampled for splitting per node, maximum 1000 nodes total, all categorical variables treated as continuous
-1 -1
22
0
19
2 3 4  5  6  7   8   9  10 11 12 13 14 15 16 17 18 19 20 21
   0 0  0  0  0   0   0  0   0  0   0   0   0  0   0   0   0  0   0
0
22
2
N
-9999.0 2016.5
2016.5 9999.0
Y
1
1000 10 1 1 0.00 0.00 0.00002 25.0 1000 0 1
Random forest fit to NHANES 2015-2016 training data, using 2017-2018 data as test, using revised algorithm with stopping rules to include 0% of variance, 0% of range and 0.00003 of intercentile [25%, 75%] range, using 19 variables, weighted, minimum parent node size 1, minimum child node size 1, 10 variables sampled for splitting per node, maximum 1000 nodes total, all categorical variables treated as continuous
-1 -1
22
0
19
2 3 4  5  6  7   8   9  10 11 12 13 14 15 16 17 18 19 20 21
   0 0  0  0  0   0   0  0   0  0   0   0   0  0   0   0   0  0   0
0
22
2
N
-9999.0 2016.5
2016.5 9999.0
Y
1
1000 10 1 1 0.00 0.00 0.00003 25.0 1000 0 1
Random forest fit to NHANES 2015-2016 training data, using 2017-2018 data as test, using revised algorithm with stopping rules to include 0% of variance, 0% of range and 0.00005 of intercentile [25%, 75%] range, using 19 variables, weighted, minimum parent node size 1, minimum child node size 1, 10 variables sampled for splitting per node, maximum 1000 nodes total, all categorical variables treated as continuous
-1 -1
22
0
19
2 3 4  5  6  7   8   9  10 11 12 13 14 15 16 17 18 19 20 21
   0 0  0  0  0   0   0  0   0  0   0   0   0  0   0   0   0  0   0
0
22
2
N
-9999.0 2016.5
2016.5 9999.0
Y
1
1000 10 1 1 0.00 0.00 0.00005 25.0 1000 0 1
Random forest fit to NHANES 2015-2016 training data, using 2017-2018 data as test, using revised algorithm with stopping rules to include 0% of variance, 0% of range and 0.00007 of intercentile [25%, 75%] range, using 19 variables, weighted, minimum parent node size 1, minimum child node size 1, 10 variables sampled for splitting per node, maximum 1000 nodes total, all categorical variables treated as continuous
-1 -1
22
0
19
2 3 4  5  6  7   8   9  10 11 12 13 14 15 16 17 18 19 20 21
   0 0  0  0  0   0   0  0   0  0   0   0   0  0   0   0   0  0   0
0
22
2
N
-9999.0 2016.5
2016.5 9999.0
Y
1
1000 10 1 1 0.00 0.00 0.00007 25.0 1000 0 1
Random forest fit to NHANES 2015-2016 training data, using 2017-2018 data as test, using revised algorithm with stopping rules to include 0% of variance, 0% of range and 0.0001 of intercentile [25%, 75%] range, using 19 variables, weighted, minimum parent node size 1, minimum child node size 1, 10 variables sampled for splitting per node, maximum 1000 nodes total, all categorical variables treated as continuous
-1 -1
22
0
19
2 3 4  5  6  7   8   9  10 11 12 13 14 15 16 17 18 19 20 21
   0 0  0  0  0   0   0  0   0  0   0   0   0  0   0   0   0  0   0
0
22
2
N
-9999.0 2016.5
2016.5 9999.0
Y
1
1000 10 1 1 0.00 0.00 0.0001 25.0 1000 0 1
Random forest fit to NHANES 2015-2016 training data, using 2017-2018 data as test, using revised algorithm with stopping rules to include 0% of variance, 0% of range and 0.0002 of intercentile [25%, 75%] range, using 19 variables, weighted, minimum parent node size 1, minimum child node size 1, 10 variables sampled for splitting per node, maximum 1000 nodes total, all categorical variables treated as continuous
-1 -1
22
0
19
2 3 4  5  6  7   8   9  10 11 12 13 14 15 16 17 18 19 20 21
   0 0  0  0  0   0   0  0   0  0   0   0   0  0   0   0   0  0   0
0
22
2
N
-9999.0 2016.5
2016.5 9999.0
Y
1
1000 10 1 1 0.00 0.00 0.0002 25.0 1000 0 1
Random forest fit to NHANES 2015-2016 training data, using 2017-2018 data as test, using revised algorithm with stopping rules to include 0% of variance, 0% of range and 0.0003 of intercentile [25%, 75%] range, using 19 variables, weighted, minimum parent node size 1, minimum child node size 1, 10 variables sampled for splitting per node, maximum 1000 nodes total, all categorical variables treated as continuous
-1 -1
22
0
19
2 3 4  5  6  7   8   9  10 11 12 13 14 15 16 17 18 19 20 21
   0 0  0  0  0   0   0  0   0  0   0   0   0  0   0   0   0  0   0
0
22
2
N
-9999.0 2016.5
2016.5 9999.0
Y
1
1000 10 1 1 0.00 0.00 0.0003 25.0 1000 0 1
Random forest fit to NHANES 2015-2016 training data, using 2017-2018 data as test, using revised algorithm with stopping rules to include 0% of variance, 0% of range and 0.0005 of intercentile [25%, 75%] range, using 19 variables, weighted, minimum parent node size 1, minimum child node size 1, 10 variables sampled for splitting per node, maximum 1000 nodes total, all categorical variables treated as continuous
-1 -1
22
0
19
2 3 4  5  6  7   8   9  10 11 12 13 14 15 16 17 18 19 20 21
   0 0  0  0  0   0   0  0   0  0   0   0   0  0   0   0   0  0   0
0
22
2
N
-9999.0 2016.5
2016.5 9999.0
Y
1
1000 10 1 1 0.00 0.00 0.0005 25.0 1000 0 1
Random forest fit to NHANES 2015-2016 training data, using 2017-2018 data as test, using revised algorithm with stopping rules to include 0% of variance, 0% of range and 0.0007 of intercentile [25%, 75%] range, using 19 variables, weighted, minimum parent node size 1, minimum child node size 1, 10 variables sampled for splitting per node, maximum 1000 nodes total, all categorical variables treated as continuous
-1 -1
22
0
19
2 3 4  5  6  7   8   9  10 11 12 13 14 15 16 17 18 19 20 21
   0 0  0  0  0   0   0  0   0  0   0   0   0  0   0   0   0  0   0
0
22
2
N
-9999.0 2016.5
2016.5 9999.0
Y
1
1000 10 1 1 0.00 0.00 0.0007 25.0 1000 0 1
Random forest fit to NHANES 2015-2016 training data, using 2017-2018 data as test, using revised algorithm with stopping rules to include 0% of variance, 0% of range and 0.001 of intercentile [25%, 75%] range, using 19 variables, weighted, minimum parent node size 1, minimum child node size 1, 10 variables sampled for splitting per node, maximum 1000 nodes total, all categorical variables treated as continuous
-1 -1
22
0
19
2 3 4  5  6  7   8   9  10 11 12 13 14 15 16 17 18 19 20 21
   0 0  0  0  0   0   0  0   0  0   0   0   0  0   0   0   0  0   0
0
22
2
N
-9999.0 2016.5
2016.5 9999.0
Y
1
1000 10 1 1 0.00 0.00 0.001 25.0 1000 0 1
Random forest fit to NHANES 2015-2016 training data, using 2017-2018 data as test, using revised algorithm with stopping rules to include 0% of variance, 0% of range and 0.002 of intercentile [25%, 75%] range, using 19 variables, weighted, minimum parent node size 1, minimum child node size 1, 10 variables sampled for splitting per node, maximum 1000 nodes total, all categorical variables treated as continuous
-1 -1
22
0
19
2 3 4  5  6  7   8   9  10 11 12 13 14 15 16 17 18 19 20 21
   0 0  0  0  0   0   0  0   0  0   0   0   0  0   0   0   0  0   0
0
22
2
N
-9999.0 2016.5
2016.5 9999.0
Y
1
1000 10 1 1 0.00 0.00 0.002 25.0 1000 0 1
Random forest fit to NHANES 2015-2016 training data, using 2017-2018 data as test, using revised algorithm with stopping rules to include 0% of variance, 0% of range and 0.003 of intercentile [25%, 75%] range, using 19 variables, weighted, minimum parent node size 1, minimum child node size 1, 10 variables sampled for splitting per node, maximum 1000 nodes total, all categorical variables treated as continuous
-1 -1
22
0
19
2 3 4  5  6  7   8   9  10 11 12 13 14 15 16 17 18 19 20 21
   0 0  0  0  0   0   0  0   0  0   0   0   0  0   0   0   0  0   0
0
22
2
N
-9999.0 2016.5
2016.5 9999.0
Y
1
1000 10 1 1 0.00 0.00 0.003 25.0 1000 0 1
Random forest fit to NHANES 2015-2016 training data, using 2017-2018 data as test, using revised algorithm with stopping rules to include 0% of variance, 0% of range and 0.005 of intercentile [25%, 75%] range, using 19 variables, weighted, minimum parent node size 1, minimum child node size 1, 10 variables sampled for splitting per node, maximum 1000 nodes total, all categorical variables treated as continuous
-1 -1
22
0
19
2 3 4  5  6  7   8   9  10 11 12 13 14 15 16 17 18 19 20 21
   0 0  0  0  0   0   0  0   0  0   0   0   0  0   0   0   0  0   0
0
22
2
N
-9999.0 2016.5
2016.5 9999.0
Y
1
1000 10 1 1 0.00 0.00 0.005 25.0 1000 0 1
Random forest fit to NHANES 2015-2016 training data, using 2017-2018 data as test, using revised algorithm with stopping rules to include 0% of variance, 0% of range and 0.007 of intercentile [25%, 75%] range, using 19 variables, weighted, minimum parent node size 1, minimum child node size 1, 10 variables sampled for splitting per node, maximum 1000 nodes total, all categorical variables treated as continuous
-1 -1
22
0
19
2 3 4  5  6  7   8   9  10 11 12 13 14 15 16 17 18 19 20 21
   0 0  0  0  0   0   0  0   0  0   0   0   0  0   0   0   0  0   0
0
22
2
N
-9999.0 2016.5
2016.5 9999.0
Y
1
1000 10 1 1 0.00 0.00 0.007 25.0 1000 0 1
Random forest fit to NHANES 2015-2016 training data, using 2017-2018 data as test, using revised algorithm with stopping rules to include 0% of variance, 0% of range and 0.01 of intercentile [25%, 75%] range, using 19 variables, weighted, minimum parent node size 1, minimum child node size 1, 10 variables sampled for splitting per node, maximum 1000 nodes total, all categorical variables treated as continuous
-1 -1
22
0
19
2 3 4  5  6  7   8   9  10 11 12 13 14 15 16 17 18 19 20 21
   0 0  0  0  0   0   0  0   0  0   0   0   0  0   0   0   0  0   0
0
22
2
N
-9999.0 2016.5
2016.5 9999.0
Y
1
1000 10 1 1 0.00 0.00 0.01 25.0 1000 0 1
Random forest fit to NHANES 2015-2016 training data, using 2017-2018 data as test, using revised algorithm with stopping rules to include 0% of variance, 0% of range and 0.02 of intercentile [25%, 75%] range, using 19 variables, weighted, minimum parent node size 1, minimum child node size 1, 10 variables sampled for splitting per node, maximum 1000 nodes total, all categorical variables treated as continuous
-1 -1
22
0
19
2 3 4  5  6  7   8   9  10 11 12 13 14 15 16 17 18 19 20 21
   0 0  0  0  0   0   0  0   0  0   0   0   0  0   0   0   0  0   0
0
22
2
N
-9999.0 2016.5
2016.5 9999.0
Y
1
1000 10 1 1 0.00 0.00 0.02 25.0 1000 0 1
Random forest fit to NHANES 2015-2016 training data, using 2017-2018 data as test, using revised algorithm with stopping rules to include 0% of variance, 0% of range and 0.03 of intercentile [25%, 75%] range, using 19 variables, weighted, minimum parent node size 1, minimum child node size 1, 10 variables sampled for splitting per node, maximum 1000 nodes total, all categorical variables treated as continuous
-1 -1
22
0
19
2 3 4  5  6  7   8   9  10 11 12 13 14 15 16 17 18 19 20 21
   0 0  0  0  0   0   0  0   0  0   0   0   0  0   0   0   0  0   0
0
22
2
N
-9999.0 2016.5
2016.5 9999.0
Y
1
1000 10 1 1 0.00 0.00 0.03 25.0 1000 0 1
Random forest fit to NHANES 2015-2016 training data, using 2017-2018 data as test, using revised algorithm with stopping rules to include 0% of variance, 0% of range and 0.05 of intercentile [25%, 75%] range, using 19 variables, weighted, minimum parent node size 1, minimum child node size 1, 10 variables sampled for splitting per node, maximum 1000 nodes total, all categorical variables treated as continuous
-1 -1
22
0
19
2 3 4  5  6  7   8   9  10 11 12 13 14 15 16 17 18 19 20 21
   0 0  0  0  0   0   0  0   0  0   0   0   0  0   0   0   0  0   0
0
22
2
N
-9999.0 2016.5
2016.5 9999.0
Y
1
1000 10 1 1 0.00 0.00 0.05 25.0 1000 0 1
Random forest fit to NHANES 2015-2016 training data, using 2017-2018 data as test, using revised algorithm with stopping rules to include 0% of variance, 0% of range and 0.07 of intercentile [25%, 75%] range, using 19 variables, weighted, minimum parent node size 1, minimum child node size 1, 10 variables sampled for splitting per node, maximum 1000 nodes total, all categorical variables treated as continuous
-1 -1
22
0
19
2 3 4  5  6  7   8   9  10 11 12 13 14 15 16 17 18 19 20 21
   0 0  0  0  0   0   0  0   0  0   0   0   0  0   0   0   0  0   0
0
22
2
N
-9999.0 2016.5
2016.5 9999.0
Y
1
1000 10 1 1 0.00 0.00 0.07 25.0 1000 0 1
Random forest fit to NHANES 2015-2016 training data, using 2017-2018 data as test, using revised algorithm with stopping rules to include 0% of variance, 0% of range and 0.1 of intercentile [25%, 75%] range, using 19 variables, weighted, minimum parent node size 1, minimum child node size 1, 10 variables sampled for splitting per node, maximum 1000 nodes total, all categorical variables treated as continuous
-1 -1
22
0
19
2 3 4  5  6  7   8   9  10 11 12 13 14 15 16 17 18 19 20 21
   0 0  0  0  0   0   0  0   0  0   0   0   0  0   0   0   0  0   0
0
22
2
N
-9999.0 2016.5
2016.5 9999.0
Y
1
1000 10 1 1 0.00 0.00 0.1 25.0 1000 0 1
