# Supplementary material for: Alternative stopping rules to limit tree expansion for random forest models
Source: Sci Rep. 2022 Sep 6;12:15113. doi: 10.1038/s41598-022-19281-7 (PMC9448733; doi:10.1038/s41598-022-19281-7)
Supplement: Supplementary file 1 — Supplementary Information. [file 41598_2022_19281_MOESM1_ESM.zip › fit_random_forest_NHANES_min_parent_1_30_no_cat.inp]

11
Random forest fit to NHANES 2015-2016 training data, using 2017-2018 data as test, using revised algorithm with stopping rules to include 0% of variance, 0% of range and 0% of intercentile [10%, 90%] range, using 19 variables, weighted, minimum parent node size 1, minimum child node size 1, 10 variables sampled for splitting per node, maximum 1000 nodes total, all categorical variables treated as continuous
-1 -1
22
0
19
2 3 4  5  6  7   8   9  10 11 12 13 14 15 16 17 18 19 20 21
   0 0  0  0  0   0   0  0   0  0   0   0   0  0   0   0   0  0   0
0
22
2
N
-9999.0 2016.5
2016.5 9999.0
Y
1
1000 10 1 1 0.00 0.00 0.00 10.0 1000 0 1
Random forest fit to NHANES 2015-2016 training data, using 2017-2018 data as test, using revised algorithm with stopping rules to include 0% of variance, 0% of range and 0% of intercentile [10%, 90%] range, using 19 variables, weighted, minimum parent node size 2, minimum child node size 1, 10 variables sampled for splitting per node, maximum 1000 nodes total, all categorical variables treated as continuous
-1 -1
22
0
19
2 3 4  5  6  7   8   9  10 11 12 13 14 15 16 17 18 19 20 21
   0 0  0  0  0   0   0  0   0  0   0   0   0  0   0   0   0  0   0
0
22
2
N
-9999.0 2016.5
2016.5 9999.0
Y
1
1000 10 2 1 0.00 0.00 0.00 10.0 1000 0 1
Random forest fit to NHANES 2015-2016 training data, using 2017-2018 data as test, using revised algorithm with stopping rules to include 0% of variance, 0% of range and 0% of intercentile [10%, 90%] range, using 19 variables, weighted, minimum parent node size 3, minimum child node size 1, 10 variables sampled for splitting per node, maximum 1000 nodes total, all categorical variables treated as continuous
-1 -1
22
0
19
2 3 4  5  6  7   8   9  10 11 12 13 14 15 16 17 18 19 20 21
   0 0  0  0  0   0   0  0   0  0   0   0   0  0   0   0   0  0   0
0
22
2
N
-9999.0 2016.5
2016.5 9999.0
Y
1
1000 10 3 1 0.00 0.00 0.00 10.0 1000 0 1
Random forest fit to NHANES 2015-2016 training data, using 2017-2018 data as test, using revised algorithm with stopping rules to include 0% of variance, 0% of range and 0% of intercentile [10%, 90%] range, using 19 variables, weighted, minimum parent node size 4, minimum child node size 1, 10 variables sampled for splitting per node, maximum 1000 nodes total, all categorical variables treated as continuous
-1 -1
22
0
19
2 3 4  5  6  7   8   9  10 11 12 13 14 15 16 17 18 19 20 21
   0 0  0  0  0   0   0  0   0  0   0   0   0  0   0   0   0  0   0
0
22
2
N
-9999.0 2016.5
2016.5 9999.0
Y
1
1000 10 4 1 0.00 0.00 0.00 10.0 1000 0 1
Random forest fit to NHANES 2015-2016 training data, using 2017-2018 data as test, using revised algorithm with stopping rules to include 0% of variance, 0% of range and 0% of intercentile [10%, 90%] range, using 19 variables, weighted, minimum parent node size 5, minimum child node size 1, 10 variables sampled for splitting per node, maximum 1000 nodes total, all categorical variables treated as continuous
-1 -1
22
0
19
2 3 4  5  6  7   8   9  10 11 12 13 14 15 16 17 18 19 20 21
   0 0  0  0  0   0   0  0   0  0   0   0   0  0   0   0   0  0   0
0
22
2
N
-9999.0 2016.5
2016.5 9999.0
Y
1
1000 10 5 1 0.00 0.00 0.00 10.0 1000 0 1
Random forest fit to NHANES 2015-2016 training data, using 2017-2018 data as test, using revised algorithm with stopping rules to include 0% of variance, 0% of range and 0% of intercentile [10%, 90%] range, using 19 variables, weighted, minimum parent node size 7, minimum child node size 1, 10 variables sampled for splitting per node, maximum 1000 nodes total, all categorical variables treated as continuous
-1 -1
22
0
19
2 3 4  5  6  7   8   9  10 11 12 13 14 15 16 17 18 19 20 21
   0 0  0  0  0   0   0  0   0  0   0   0   0  0   0   0   0  0   0
0
22
2
N
-9999.0 2016.5
2016.5 9999.0
Y
1
1000 10 7 1 0.00 0.00 0.00 10.0 1000 0 1
Random forest fit to NHANES 2015-2016 training data, using 2017-2018 data as test, using revised algorithm with stopping rules to include 0% of variance, 0% of range and 0% of intercentile [10%, 90%] range, using 19 variables, weighted, minimum parent node size 10, minimum child node size 1, 10 variables sampled for splitting per node, maximum 1000 nodes total, all categorical variables treated as continuous
-1 -1
22
0
19
2 3 4  5  6  7   8   9  10 11 12 13 14 15 16 17 18 19 20 21
   0 0  0  0  0   0   0  0   0  0   0   0   0  0   0   0   0  0   0
0
22
2
N
-9999.0 2016.5
2016.5 9999.0
Y
1
1000 10 10 1 0.00 0.00 0.00 10.0 1000 0 1
Random forest fit to NHANES 2015-2016 training data, using 2017-2018 data as test, using revised algorithm with stopping rules to include 0% of variance, 0% of range and 0% of intercentile [10%, 90%] range, using 19 variables, weighted, minimum parent node size 15, minimum child node size 1, 10 variables sampled for splitting per node, maximum 1000 nodes total, all categorical variables treated as continuous
-1 -1
22
0
19
2 3 4  5  6  7   8   9  10 11 12 13 14 15 16 17 18 19 20 21
   0 0  0  0  0   0   0  0   0  0   0   0   0  0   0   0   0  0   0
0
22
2
N
-9999.0 2016.5
2016.5 9999.0
Y
1
1000 10 15 1 0.00 0.00 0.00 10.0 1000 0 1
Random forest fit to NHANES 2015-2016 training data, using 2017-2018 data as test, using revised algorithm with stopping rules to include 0% of variance, 0% of range and 0% of intercentile [10%, 90%] range, using 19 variables, weighted, minimum parent node size 20, minimum child node size 1, 10 variables sampled for splitting per node, maximum 1000 nodes total, all categorical variables treated as continuous
-1 -1
22
0
19
2 3 4  5  6  7   8   9  10 11 12 13 14 15 16 17 18 19 20 21
   0 0  0  0  0   0   0  0   0  0   0   0   0  0   0   0   0  0   0
0
22
2
N
-9999.0 2016.5
2016.5 9999.0
Y
1
1000 10 20 1 0.00 0.00 0.00 10.0 1000 0 1
Random forest fit to NHANES 2015-2016 training data, using 2017-2018 data as test, using revised algorithm with stopping rules to include 0% of variance, 0% of range and 0% of intercentile [10%, 90%] range, using 19 variables, weighted, minimum parent node size 25, minimum child node size 1, 10 variables sampled for splitting per node, maximum 1000 nodes total, all categorical variables treated as continuous
-1 -1
22
0
19
2 3 4  5  6  7   8   9  10 11 12 13 14 15 16 17 18 19 20 21
   0 0  0  0  0   0   0  0   0  0   0   0   0  0   0   0   0  0   0
0
22
2
N
-9999.0 2016.5
2016.5 9999.0
Y
1
1000 10 25 1 0.00 0.00 0.00 10.0 1000 0 1
Random forest fit to NHANES 2015-2016 training data, using 2017-2018 data as test, using revised algorithm with stopping rules to include 0% of variance, 0% of range and 0% of intercentile [10%, 90%] range, using 19 variables, weighted, minimum parent node size 30, minimum child node size 1, 10 variables sampled for splitting per node, maximum 1000 nodes total, all categorical variables treated as continuous
-1 -1
22
0
19
2 3 4  5  6  7   8   9  10 11 12 13 14 15 16 17 18 19 20 21
   0 0  0  0  0   0   0  0   0  0   0   0   0  0   0   0   0  0   0
0
22
2
N
-9999.0 2016.5
2016.5 9999.0
Y
1
1000 10 30 1 0.00 0.00 0.00 10.0 1000 0 1
