# Supplementary material for: Alternative stopping rules to limit tree expansion for random forest models
Source: Sci Rep. 2022 Sep 6;12:15113. doi: 10.1038/s41598-022-19281-7 (PMC9448733; doi:10.1038/s41598-022-19281-7)
Supplement: Supplementary file 1 — Supplementary Information. [file 41598_2022_19281_MOESM1_ESM.zip › fit_random_forest_NHANES_range_lim_0_0.1_no_cat_no_parent.inp]

22
Random forest fit to NHANES 2015-2016 training data, using 2017-2018 data as test, using revised algorithm with stopping rules to include 0% of variance, 0% of range and 0% of intercentile [10%, 90%] range, using 19 variables, weighted, minimum parent node size 1, minimum child node size 1, 10 variables sampled for splitting per node, maximum 1000 nodes total, all categorical variables treated as continuous
-1 -1
22
0
19
2 3 4  5  6  7   8   9  10 11 12 13 14 15 16 17 18 19 20 21
   0 0  0  0  0   0   0  0   0  0   0   0   0  0   0   0   0  0   0
0
22
2
N
-9999.0 2016.5
2016.5 9999.0
Y
1
1000 10 1 1 0.00 0.00 0.00 10.0 1000 0 1
Random forest fit to NHANES 2015-2016 training data, using 2017-2018 data as test, using revised algorithm with stopping rules to include 0% of variance, 0.00001 of range and 0% of intercentile [10%, 90%] range, using 19 variables, weighted, minimum parent node size 1, minimum child node size 1, 10 variables sampled for splitting per node, maximum 1000 nodes total, all categorical variables treated as continuous
-1 -1
22
0
19
2 3 4  5  6  7   8   9  10 11 12 13 14 15 16 17 18 19 20 21
   0 0  0  0  0   0   0  0   0  0   0   0   0  0   0   0   0  0   0
0
22
2
N
-9999.0 2016.5
2016.5 9999.0
Y
1
1000 10 1 1 0.00 0.00001 0.00 10.0 1000 0 1
Random forest fit to NHANES 2015-2016 training data, using 2017-2018 data as test, using revised algorithm with stopping rules to include 0% of variance, 0.00002 of range and 0% of intercentile [10%, 90%] range, using 19 variables, weighted, minimum parent node size 1, minimum child node size 1, 10 variables sampled for splitting per node, maximum 1000 nodes total, all categorical variables treated as continuous
-1 -1
22
0
19
2 3 4  5  6  7   8   9  10 11 12 13 14 15 16 17 18 19 20 21
   0 0  0  0  0   0   0  0   0  0   0   0   0  0   0   0   0  0   0
0
22
2
N
-9999.0 2016.5
2016.5 9999.0
Y
1
1000 10 1 1 0.00 0.00002 0.00 10.0 1000 0 1
Random forest fit to NHANES 2015-2016 training data, using 2017-2018 data as test, using revised algorithm with stopping rules to include 0% of variance, 0.00003 of range and 0% of intercentile [10%, 90%] range, using 19 variables, weighted, minimum parent node size 1, minimum child node size 1, 10 variables sampled for splitting per node, maximum 1000 nodes total, all categorical variables treated as continuous
-1 -1
22
0
19
2 3 4  5  6  7   8   9  10 11 12 13 14 15 16 17 18 19 20 21
   0 0  0  0  0   0   0  0   0  0   0   0   0  0   0   0   0  0   0
0
22
2
N
-9999.0 2016.5
2016.5 9999.0
Y
1
1000 10 1 1 0.00 0.00003 0.00 10.0 1000 0 1
Random forest fit to NHANES 2015-2016 training data, using 2017-2018 data as test, using revised algorithm with stopping rules to include 0% of variance, 0.00005 of range and 0% of intercentile [10%, 90%] range, using 19 variables, weighted, minimum parent node size 1, minimum child node size 1, 10 variables sampled for splitting per node, maximum 1000 nodes total, all categorical variables treated as continuous
-1 -1
22
0
19
2 3 4  5  6  7   8   9  10 11 12 13 14 15 16 17 18 19 20 21
   0 0  0  0  0   0   0  0   0  0   0   0   0  0   0   0   0  0   0
0
22
2
N
-9999.0 2016.5
2016.5 9999.0
Y
1
1000 10 1 1 0.00 0.00005 0.00 10.0 1000 0 1
Random forest fit to NHANES 2015-2016 training data, using 2017-2018 data as test, using revised algorithm with stopping rules to include 0% of variance, 0.00007 of range and 0% of intercentile [10%, 90%] range, using 19 variables, weighted, minimum parent node size 1, minimum child node size 1, 10 variables sampled for splitting per node, maximum 1000 nodes total, all categorical variables treated as continuous
-1 -1
22
0
19
2 3 4  5  6  7   8   9  10 11 12 13 14 15 16 17 18 19 20 21
   0 0  0  0  0   0   0  0   0  0   0   0   0  0   0   0   0  0   0
0
22
2
N
-9999.0 2016.5
2016.5 9999.0
Y
1
1000 10 1 1 0.00 0.00007 0.00 10.0 1000 0 1
Random forest fit to NHANES 2015-2016 training data, using 2017-2018 data as test, using revised algorithm with stopping rules to include 0% of variance, 0.0001 of range and 0% of intercentile [10%, 90%] range, using 19 variables, weighted, minimum parent node size 1, minimum child node size 1, 10 variables sampled for splitting per node, maximum 1000 nodes total, all categorical variables treated as continuous
-1 -1
22
0
19
2 3 4  5  6  7   8   9  10 11 12 13 14 15 16 17 18 19 20 21
   0 0  0  0  0   0   0  0   0  0   0   0   0  0   0   0   0  0   0
0
22
2
N
-9999.0 2016.5
2016.5 9999.0
Y
1
1000 10 1 1 0.00 0.0001 0.00 10.0 1000 0 1
Random forest fit to NHANES 2015-2016 training data, using 2017-2018 data as test, using revised algorithm with stopping rules to include 0% of variance, 0.0002 of range and 0% of intercentile [10%, 90%] range, using 19 variables, weighted, minimum parent node size 1, minimum child node size 1, 10 variables sampled for splitting per node, maximum 1000 nodes total, all categorical variables treated as continuous
-1 -1
22
0
19
2 3 4  5  6  7   8   9  10 11 12 13 14 15 16 17 18 19 20 21
   0 0  0  0  0   0   0  0   0  0   0   0   0  0   0   0   0  0   0
0
22
2
N
-9999.0 2016.5
2016.5 9999.0
Y
1
1000 10 1 1 0.00 0.0002 0.00 10.0 1000 0 1
Random forest fit to NHANES 2015-2016 training data, using 2017-2018 data as test, using revised algorithm with stopping rules to include 0% of variance, 0.0003 of range and 0% of intercentile [10%, 90%] range, using 19 variables, weighted, minimum parent node size 1, minimum child node size 1, 10 variables sampled for splitting per node, maximum 1000 nodes total, all categorical variables treated as continuous
-1 -1
22
0
19
2 3 4  5  6  7   8   9  10 11 12 13 14 15 16 17 18 19 20 21
   0 0  0  0  0   0   0  0   0  0   0   0   0  0   0   0   0  0   0
0
22
2
N
-9999.0 2016.5
2016.5 9999.0
Y
1
1000 10 1 1 0.00 0.0003 0.00 10.0 1000 0 1
Random forest fit to NHANES 2015-2016 training data, using 2017-2018 data as test, using revised algorithm with stopping rules to include 0% of variance, 0.0005 of range and 0% of intercentile [10%, 90%] range, using 19 variables, weighted, minimum parent node size 1, minimum child node size 1, 10 variables sampled for splitting per node, maximum 1000 nodes total, all categorical variables treated as continuous
-1 -1
22
0
19
2 3 4  5  6  7   8   9  10 11 12 13 14 15 16 17 18 19 20 21
   0 0  0  0  0   0   0  0   0  0   0   0   0  0   0   0   0  0   0
0
22
2
N
-9999.0 2016.5
2016.5 9999.0
Y
1
1000 10 1 1 0.00 0.0005 0.00 10.0 1000 0 1
Random forest fit to NHANES 2015-2016 training data, using 2017-2018 data as test, using revised algorithm with stopping rules to include 0% of variance, 0.0007 of range and 0% of intercentile [10%, 90%] range, using 19 variables, weighted, minimum parent node size 1, minimum child node size 1, 10 variables sampled for splitting per node, maximum 1000 nodes total, all categorical variables treated as continuous
-1 -1
22
0
19
2 3 4  5  6  7   8   9  10 11 12 13 14 15 16 17 18 19 20 21
   0 0  0  0  0   0   0  0   0  0   0   0   0  0   0   0   0  0   0
0
22
2
N
-9999.0 2016.5
2016.5 9999.0
Y
1
1000 10 1 1 0.00 0.0007 0.00 10.0 1000 0 1
Random forest fit to NHANES 2015-2016 training data, using 2017-2018 data as test, using revised algorithm with stopping rules to include 0% of variance, 0.001 of range and 0% of intercentile [10%, 90%] range, using 19 variables, weighted, minimum parent node size 1, minimum child node size 1, 10 variables sampled for splitting per node, maximum 1000 nodes total, all categorical variables treated as continuous
-1 -1
22
0
19
2 3 4  5  6  7   8   9  10 11 12 13 14 15 16 17 18 19 20 21
   0 0  0  0  0   0   0  0   0  0   0   0   0  0   0   0   0  0   0
0
22
2
N
-9999.0 2016.5
2016.5 9999.0
Y
1
1000 10 1 1 0.00 0.001 0.00 10.0 1000 0 1
Random forest fit to NHANES 2015-2016 training data, using 2017-2018 data as test, using revised algorithm with stopping rules to include 0% of variance, 0.002 of range and 0% of intercentile [10%, 90%] range, using 19 variables, weighted, minimum parent node size 1, minimum child node size 1, 10 variables sampled for splitting per node, maximum 1000 nodes total, all categorical variables treated as continuous
-1 -1
22
0
19
2 3 4  5  6  7   8   9  10 11 12 13 14 15 16 17 18 19 20 21
   0 0  0  0  0   0   0  0   0  0   0   0   0  0   0   0   0  0   0
0
22
2
N
-9999.0 2016.5
2016.5 9999.0
Y
1
1000 10 1 1 0.00 0.002 0.00 10.0 1000 0 1
Random forest fit to NHANES 2015-2016 training data, using 2017-2018 data as test, using revised algorithm with stopping rules to include 0% of variance, 0.003 of range and 0% of intercentile [10%, 90%] range, using 19 variables, weighted, minimum parent node size 1, minimum child node size 1, 10 variables sampled for splitting per node, maximum 1000 nodes total, all categorical variables treated as continuous
-1 -1
22
0
19
2 3 4  5  6  7   8   9  10 11 12 13 14 15 16 17 18 19 20 21
   0 0  0  0  0   0   0  0   0  0   0   0   0  0   0   0   0  0   0
0
22
2
N
-9999.0 2016.5
2016.5 9999.0
Y
1
1000 10 1 1 0.00 0.003 0.00 10.0 1000 0 1
Random forest fit to NHANES 2015-2016 training data, using 2017-2018 data as test, using revised algorithm with stopping rules to include 0% of variance, 0.005 of range and 0% of intercentile [10%, 90%] range, using 19 variables, weighted, minimum parent node size 1, minimum child node size 1, 10 variables sampled for splitting per node, maximum 1000 nodes total, all categorical variables treated as continuous
-1 -1
22
0
19
2 3 4  5  6  7   8   9  10 11 12 13 14 15 16 17 18 19 20 21
   0 0  0  0  0   0   0  0   0  0   0   0   0  0   0   0   0  0   0
0
22
2
N
-9999.0 2016.5
2016.5 9999.0
Y
1
1000 10 1 1 0.00 0.005 0.00 10.0 1000 0 1
Random forest fit to NHANES 2015-2016 training data, using 2017-2018 data as test, using revised algorithm with stopping rules to include 0% of variance, 0.007 of range and 0% of intercentile [10%, 90%] range, using 19 variables, weighted, minimum parent node size 1, minimum child node size 1, 10 variables sampled for splitting per node, maximum 1000 nodes total, all categorical variables treated as continuous
-1 -1
22
0
19
2 3 4  5  6  7   8   9  10 11 12 13 14 15 16 17 18 19 20 21
   0 0  0  0  0   0   0  0   0  0   0   0   0  0   0   0   0  0   0
0
22
2
N
-9999.0 2016.5
2016.5 9999.0
Y
1
1000 10 1 1 0.00 0.007 0.00 10.0 1000 0 1
Random forest fit to NHANES 2015-2016 training data, using 2017-2018 data as test, using revised algorithm with stopping rules to include 0% of variance, 0.01 of range and 0% of intercentile [10%, 90%] range, using 19 variables, weighted, minimum parent node size 1, minimum child node size 1, 10 variables sampled for splitting per node, maximum 1000 nodes total, all categorical variables treated as continuous
-1 -1
22
0
19
2 3 4  5  6  7   8   9  10 11 12 13 14 15 16 17 18 19 20 21
   0 0  0  0  0   0   0  0   0  0   0   0   0  0   0   0   0  0   0
0
22
2
N
-9999.0 2016.5
2016.5 9999.0
Y
1
1000 10 1 1 0.00 0.01 0.00 10.0 1000 0 1
Random forest fit to NHANES 2015-2016 training data, using 2017-2018 data as test, using revised algorithm with stopping rules to include 0% of variance, 0.02 of range and 0% of intercentile [10%, 90%] range, using 19 variables, weighted, minimum parent node size 1, minimum child node size 1, 10 variables sampled for splitting per node, maximum 1000 nodes total, all categorical variables treated as continuous
-1 -1
22
0
19
2 3 4  5  6  7   8   9  10 11 12 13 14 15 16 17 18 19 20 21
   0 0  0  0  0   0   0  0   0  0   0   0   0  0   0   0   0  0   0
0
22
2
N
-9999.0 2016.5
2016.5 9999.0
Y
1
1000 10 1 1 0.00 0.02 0.00 10.0 1000 0 1
Random forest fit to NHANES 2015-2016 training data, using 2017-2018 data as test, using revised algorithm with stopping rules to include 0% of variance, 0.03 of range and 0% of intercentile [10%, 90%] range, using 19 variables, weighted, minimum parent node size 1, minimum child node size 1, 10 variables sampled for splitting per node, maximum 1000 nodes total, all categorical variables treated as continuous
-1 -1
22
0
19
2 3 4  5  6  7   8   9  10 11 12 13 14 15 16 17 18 19 20 21
   0 0  0  0  0   0   0  0   0  0   0   0   0  0   0   0   0  0   0
0
22
2
N
-9999.0 2016.5
2016.5 9999.0
Y
1
1000 10 1 1 0.00 0.03 0.00 10.0 1000 0 1
Random forest fit to NHANES 2015-2016 training data, using 2017-2018 data as test, using revised algorithm with stopping rules to include 0% of variance, 0.05 of range and 0% of intercentile [10%, 90%] range, using 19 variables, weighted, minimum parent node size 1, minimum child node size 1, 10 variables sampled for splitting per node, maximum 1000 nodes total, all categorical variables treated as continuous
-1 -1
22
0
19
2 3 4  5  6  7   8   9  10 11 12 13 14 15 16 17 18 19 20 21
   0 0  0  0  0   0   0  0   0  0   0   0   0  0   0   0   0  0   0
0
22
2
N
-9999.0 2016.5
2016.5 9999.0
Y
1
1000 10 1 1 0.00 0.05 0.00 10.0 1000 0 1
Random forest fit to NHANES 2015-2016 training data, using 2017-2018 data as test, using revised algorithm with stopping rules to include 0% of variance, 0.07 of range and 0% of intercentile [10%, 90%] range, using 19 variables, weighted, minimum parent node size 1, minimum child node size 1, 10 variables sampled for splitting per node, maximum 1000 nodes total, all categorical variables treated as continuous
-1 -1
22
0
19
2 3 4  5  6  7   8   9  10 11 12 13 14 15 16 17 18 19 20 21
   0 0  0  0  0   0   0  0   0  0   0   0   0  0   0   0   0  0   0
0
22
2
N
-9999.0 2016.5
2016.5 9999.0
Y
1
1000 10 1 1 0.00 0.07 0.00 10.0 1000 0 1
Random forest fit to NHANES 2015-2016 training data, using 2017-2018 data as test, using revised algorithm with stopping rules to include 0% of variance, 0.1 of range and 0% of intercentile [10%, 90%] range, using 19 variables, weighted, minimum parent node size 1, minimum child node size 1, 10 variables sampled for splitting per node, maximum 1000 nodes total, all categorical variables treated as continuous
-1 -1
22
0
19
2 3 4  5  6  7   8   9  10 11 12 13 14 15 16 17 18 19 20 21
   0 0  0  0  0   0   0  0   0  0   0   0   0  0   0   0   0  0   0
0
22
2
N
-9999.0 2016.5
2016.5 9999.0
Y
1
1000 10 1 1 0.00 0.1 0.00 10.0 1000 0 1
