# Supplementary material for: Alternative stopping rules to limit tree expansion for random forest models
Source: Sci Rep. 2022 Sep 6;12:15113. doi: 10.1038/s41598-022-19281-7 (PMC9448733; doi:10.1038/s41598-022-19281-7)
Supplement: Supplementary file 1 — Supplementary Information. [file 41598_2022_19281_MOESM1_ESM.zip › fit_random_forest_Servo_intercentile_25_75_range_lim_0_0.1_no_cat.inp]

22
Random forest fit to MIT servo data, using revised algorithm with stopping rules to include 0% of variance, 0% of range and 0% of intercentile [25%, 75%] range, using 4 variables to model servo rise time (class), minimum parent node size 1, minimum child node size 1, 2 variables sampled for splitting per node, 10-fold cross validation, maximum 1000 nodes total, all categorical variables treated as continuous
-1 -1
6
0
4
6 2 3 4  5 
   0 0 0  0  
0
-10
N
1000 2 1 1 0.00 0.00 0.00 25.0 1000 0 1
Random forest fit to MIT servo data, using revised algorithm with stopping rules to include 0% of variance, 0% of range and 0.00001 of intercentile [25%, 75%] range, using 4 variables to model servo rise time (class), minimum parent node size 1, minimum child node size 1, 2 variables sampled for splitting per node, 10-fold cross validation, maximum 1000 nodes total, all categorical variables treated as continuous
-1 -1
6
0
4
6 2 3 4  5 
   0 0 0  0  
0
-10
N
1000 2 1 1 0.00 0.00 0.00001 25.0 1000 0 1
Random forest fit to MIT servo data, using revised algorithm with stopping rules to include 0% of variance, 0% of range and 0.00002 of intercentile [25%, 75%] range, using 4 variables to model servo rise time (class), minimum parent node size 1, minimum child node size 1, 2 variables sampled for splitting per node, 10-fold cross validation, maximum 1000 nodes total, all categorical variables treated as continuous
-1 -1
6
0
4
6 2 3 4  5 
   0 0 0  0  
0
-10
N
1000 2 1 1 0.00 0.00 0.00002 25.0 1000 0 1
Random forest fit to MIT servo data, using revised algorithm with stopping rules to include 0% of variance, 0% of range and 0.00003 of intercentile [25%, 75%] range, using 4 variables to model servo rise time (class), minimum parent node size 1, minimum child node size 1, 2 variables sampled for splitting per node, 10-fold cross validation, maximum 1000 nodes total, all categorical variables treated as continuous
-1 -1
6
0
4
6 2 3 4  5 
   0 0 0  0  
0
-10
N
1000 2 1 1 0.00 0.00 0.00003 25.0 1000 0 1
Random forest fit to MIT servo data, using revised algorithm with stopping rules to include 0% of variance, 0% of range and 0.00005 of intercentile [25%, 75%] range, using 4 variables to model servo rise time (class), minimum parent node size 1, minimum child node size 1, 2 variables sampled for splitting per node, 10-fold cross validation, maximum 1000 nodes total, all categorical variables treated as continuous
-1 -1
6
0
4
6 2 3 4  5 
   0 0 0  0  
0
-10
N
1000 2 1 1 0.00 0.00 0.00005 25.0 1000 0 1
Random forest fit to MIT servo data, using revised algorithm with stopping rules to include 0% of variance, 0% of range and 0.00007 of intercentile [25%, 75%] range, using 4 variables to model servo rise time (class), minimum parent node size 1, minimum child node size 1, 2 variables sampled for splitting per node, 10-fold cross validation, maximum 1000 nodes total, all categorical variables treated as continuous
-1 -1
6
0
4
6 2 3 4  5 
   0 0 0  0  
0
-10
N
1000 2 1 1 0.00 0.00 0.00007 25.0 1000 0 1
Random forest fit to MIT servo data, using revised algorithm with stopping rules to include 0% of variance, 0% of range and 0.0001 of intercentile [25%, 75%] range, using 4 variables to model servo rise time (class), minimum parent node size 1, minimum child node size 1, 2 variables sampled for splitting per node, 10-fold cross validation, maximum 1000 nodes total, all categorical variables treated as continuous
-1 -1
6
0
4
6 2 3 4  5 
   0 0 0  0  
0
-10
N
1000 2 1 1 0.00 0.00 0.0001 25.0 1000 0 1
Random forest fit to MIT servo data, using revised algorithm with stopping rules to include 0% of variance, 0% of range and 0.0002 of intercentile [25%, 75%] range, using 4 variables to model servo rise time (class), minimum parent node size 1, minimum child node size 1, 2 variables sampled for splitting per node, 10-fold cross validation, maximum 1000 nodes total, all categorical variables treated as continuous
-1 -1
6
0
4
6 2 3 4  5 
   0 0 0  0  
0
-10
N
1000 2 1 1 0.00 0.00 0.0002 25.0 1000 0 1
Random forest fit to MIT servo data, using revised algorithm with stopping rules to include 0% of variance, 0% of range and 0.0003 of intercentile [25%, 75%] range, using 4 variables to model servo rise time (class), minimum parent node size 1, minimum child node size 1, 2 variables sampled for splitting per node, 10-fold cross validation, maximum 1000 nodes total, all categorical variables treated as continuous
-1 -1
6
0
4
6 2 3 4  5 
   0 0 0  0  
0
-10
N
1000 2 1 1 0.00 0.00 0.0003 25.0 1000 0 1
Random forest fit to MIT servo data, using revised algorithm with stopping rules to include 0% of variance, 0% of range and 0.0005 of intercentile [25%, 75%] range, using 4 variables to model servo rise time (class), minimum parent node size 1, minimum child node size 1, 2 variables sampled for splitting per node, 10-fold cross validation, maximum 1000 nodes total, all categorical variables treated as continuous
-1 -1
6
0
4
6 2 3 4  5 
   0 0 0  0  
0
-10
N
1000 2 1 1 0.00 0.00 0.0005 25.0 1000 0 1
Random forest fit to MIT servo data, using revised algorithm with stopping rules to include 0% of variance, 0% of range and 0.0007 of intercentile [25%, 75%] range, using 4 variables to model servo rise time (class), minimum parent node size 1, minimum child node size 1, 2 variables sampled for splitting per node, 10-fold cross validation, maximum 1000 nodes total, all categorical variables treated as continuous
-1 -1
6
0
4
6 2 3 4  5 
   0 0 0  0  
0
-10
N
1000 2 1 1 0.00 0.00 0.0007 25.0 1000 0 1
Random forest fit to MIT servo data, using revised algorithm with stopping rules to include 0% of variance, 0% of range and 0.001 of intercentile [25%, 75%] range, using 4 variables to model servo rise time (class), minimum parent node size 1, minimum child node size 1, 2 variables sampled for splitting per node, 10-fold cross validation, maximum 1000 nodes total, all categorical variables treated as continuous
-1 -1
6
0
4
6 2 3 4  5 
   0 0 0  0  
0
-10
N
1000 2 1 1 0.00 0.00 0.001 25.0 1000 0 1
Random forest fit to MIT servo data, using revised algorithm with stopping rules to include 0% of variance, 0% of range and 0.002 of intercentile [25%, 75%] range, using 4 variables to model servo rise time (class), minimum parent node size 1, minimum child node size 1, 2 variables sampled for splitting per node, 10-fold cross validation, maximum 1000 nodes total, all categorical variables treated as continuous
-1 -1
6
0
4
6 2 3 4  5 
   0 0 0  0  
0
-10
N
1000 2 1 1 0.00 0.00 0.002 25.0 1000 0 1
Random forest fit to MIT servo data, using revised algorithm with stopping rules to include 0% of variance, 0% of range and 0.003 of intercentile [25%, 75%] range, using 4 variables to model servo rise time (class), minimum parent node size 1, minimum child node size 1, 2 variables sampled for splitting per node, 10-fold cross validation, maximum 1000 nodes total, all categorical variables treated as continuous
-1 -1
6
0
4
6 2 3 4  5 
   0 0 0  0  
0
-10
N
1000 2 1 1 0.00 0.00 0.003 25.0 1000 0 1
Random forest fit to MIT servo data, using revised algorithm with stopping rules to include 0% of variance, 0% of range and 0.005 of intercentile [25%, 75%] range, using 4 variables to model servo rise time (class), minimum parent node size 1, minimum child node size 1, 2 variables sampled for splitting per node, 10-fold cross validation, maximum 1000 nodes total, all categorical variables treated as continuous
-1 -1
6
0
4
6 2 3 4  5 
   0 0 0  0  
0
-10
N
1000 2 1 1 0.00 0.00 0.005 25.0 1000 0 1
Random forest fit to MIT servo data, using revised algorithm with stopping rules to include 0% of variance, 0% of range and 0.007 of intercentile [25%, 75%] range, using 4 variables to model servo rise time (class), minimum parent node size 1, minimum child node size 1, 2 variables sampled for splitting per node, 10-fold cross validation, maximum 1000 nodes total, all categorical variables treated as continuous
-1 -1
6
0
4
6 2 3 4  5 
   0 0 0  0  
0
-10
N
1000 2 1 1 0.00 0.00 0.007 25.0 1000 0 1
Random forest fit to MIT servo data, using revised algorithm with stopping rules to include 0% of variance, 0% of range and 0.01 of intercentile [25%, 75%] range, using 4 variables to model servo rise time (class), minimum parent node size 1, minimum child node size 1, 2 variables sampled for splitting per node, 10-fold cross validation, maximum 1000 nodes total, all categorical variables treated as continuous
-1 -1
6
0
4
6 2 3 4  5 
   0 0 0  0  
0
-10
N
1000 2 1 1 0.00 0.00 0.01 25.0 1000 0 1
Random forest fit to MIT servo data, using revised algorithm with stopping rules to include 0% of variance, 0% of range and 0.02 of intercentile [25%, 75%] range, using 4 variables to model servo rise time (class), minimum parent node size 1, minimum child node size 1, 2 variables sampled for splitting per node, 10-fold cross validation, maximum 1000 nodes total, all categorical variables treated as continuous
-1 -1
6
0
4
6 2 3 4  5 
   0 0 0  0  
0
-10
N
1000 2 1 1 0.00 0.00 0.02 25.0 1000 0 1
Random forest fit to MIT servo data, using revised algorithm with stopping rules to include 0% of variance, 0% of range and 0.03 of intercentile [25%, 75%] range, using 4 variables to model servo rise time (class), minimum parent node size 1, minimum child node size 1, 2 variables sampled for splitting per node, 10-fold cross validation, maximum 1000 nodes total, all categorical variables treated as continuous
-1 -1
6
0
4
6 2 3 4  5 
   0 0 0  0  
0
-10
N
1000 2 1 1 0.00 0.00 0.03 25.0 1000 0 1
Random forest fit to MIT servo data, using revised algorithm with stopping rules to include 0% of variance, 0% of range and 0.05 of intercentile [25%, 75%] range, using 4 variables to model servo rise time (class), minimum parent node size 1, minimum child node size 1, 2 variables sampled for splitting per node, 10-fold cross validation, maximum 1000 nodes total, all categorical variables treated as continuous
-1 -1
6
0
4
6 2 3 4  5 
   0 0 0  0  
0
-10
N
1000 2 1 1 0.00 0.00 0.05 25.0 1000 0 1
Random forest fit to MIT servo data, using revised algorithm with stopping rules to include 0% of variance, 0% of range and 0.07 of intercentile [25%, 75%] range, using 4 variables to model servo rise time (class), minimum parent node size 1, minimum child node size 1, 2 variables sampled for splitting per node, 10-fold cross validation, maximum 1000 nodes total, all categorical variables treated as continuous
-1 -1
6
0
4
6 2 3 4  5 
   0 0 0  0  
0
-10
N
1000 2 1 1 0.00 0.00 0.07 25.0 1000 0 1
Random forest fit to MIT servo data, using revised algorithm with stopping rules to include 0% of variance, 0% of range and 0.1 of intercentile [25%, 75%] range, using 4 variables to model servo rise time (class), minimum parent node size 1, minimum child node size 1, 2 variables sampled for splitting per node, 10-fold cross validation, maximum 1000 nodes total, all categorical variables treated as continuous
-1 -1
6
0
4
6 2 3 4  5 
   0 0 0  0  
0
-10
N
1000 2 1 1 0.00 0.00 0.1 25.0 1000 0 1
