# Supplementary material for: Alternative stopping rules to limit tree expansion for random forest models
Source: Sci Rep. 2022 Sep 6;12:15113. doi: 10.1038/s41598-022-19281-7 (PMC9448733; doi:10.1038/s41598-022-19281-7)
Supplement: Supplementary file 1 — Supplementary Information. [file 41598_2022_19281_MOESM1_ESM.zip › Los Angeles Ozone.xlsx]

## Sheet: Los Angeles Ozone
ozone	vh	wind	humidity	temp	ibh	dpg	ibt	vis	doy
3	5710	4	28	40	2693	-25	87	250	3
5	5700	3	37	45	590	-24	128	100	4
5	5760	3	51	54	1450	25	139	60	5
6	5720	4	69	35	1568	15	121	60	6
4	5790	6	19	45	2631	-33	123	100	7
4	5790	3	25	55	554	-28	182	250	8
6	5700	3	73	41	2083	23	114	120	9
7	5700	3	59	44	2654	-2	91	120	10
4	5770	8	27	54	5000	-19	92	120	11
6	5720	3	44	51	111	9	173	150	12
5	5760	6	33	51	492	-44	181	40	13
4	5780	6	19	54	5000	-44	135	200	14
4	5830	3	19	58	1249	-53	243	250	15
7	5870	2	19	61	5000	-67	186	200	16
5	5840	5	19	64	5000	-40	174	200	17
9	5780	4	59	67	639	1	189	150	18
4	5680	5	73	52	393	-68	210	10	19
3	5720	4	19	54	5000	-66	126	140	20
4	5760	3	19	54	5000	-58	111	250	21
4	5730	4	26	58	5000	-26	111	200	22
5	5700	5	59	69	3044	18	116	150	23
6	5650	5	70	51	3641	23	87	140	24
9	5680	3	64	53	111	-10	153	50	25
6	5820	5	19	59	597	-52	214	70	27
6	5810	5	19	64	1791	-15	182	150	29
11	5790	3	28	63	793	-15	188	120	30
10	5800	2	32	63	531	-38	244	40	31
7	5820	5	19	62	419	-29	243	120	32
12	5770	8	76	63	816	-7	190	6	33
9	5670	3	69	54	3651	62	95	30	34
2	5590	3	76	36	5000	70	33	100	35
3	5410	6	64	31	5000	28	2	200	36
3	5350	7	62	30	1341	18	77	60	37
2	5480	9	72	36	5000	0	37	350	38
3	5600	7	76	42	3799	-18	77	250	39
3	5490	11	72	37	5000	32	34	350	40
4	5560	10	72	41	5000	-1	31	300	41
6	5700	3	32	46	5000	-30	77	300	42
8	5680	5	50	51	5000	-8	75	300	43
6	5700	4	86	55	2398	21	121	200	44
4	5650	5	61	41	5000	51	24	100	45
3	5610	5	62	41	4281	42	52	250	46
7	5730	5	66	49	1161	27	116	200	47
11	5770	5	68	45	2778	2	132	200	48
13	5770	3	82	55	442	26	146	40	49
6	5690	8	21	41	5000	-30	57	300	51
5	5700	3	19	45	5000	-53	66	300	52
4	5730	11	19	51	5000	-43	95	300	53
4	5690	7	19	53	5000	7	95	300	54
6	5640	5	68	50	5000	24	56	300	55
10	5720	6	63	60	1341	19	151	150	56
15	5740	3	54	54	1318	2	181	150	57
23	5740	3	47	53	885	-4	195	80	58
17	5740	3	56	53	360	3	195	40	59
7	5670	7	61	44	3497	73	97	40	60
2	5550	10	74	40	5000	73	45	80	61
3	5470	7	46	30	5000	44	-15	300	62
3	5320	11	45	25	5000	39	-25	200	63
4	5530	3	43	40	5000	-12	9	140	65
6	5600	3	21	45	5000	-2	39	140	66
7	5660	7	57	51	5000	30	56	140	67
7	5580	5	42	48	3608	24	41	100	68
6	5510	5	50	45	5000	38	5	140	69
3	5530	5	61	47	5000	56	20	200	70
2	5620	9	61	43	5000	66	13	120	71
8	5690	0	60	49	613	-27	154	300	72
12	5760	4	31	56	334	-9	180	300	73
12	5740	3	66	53	567	13	166	150	74
16	5780	5	53	61	488	-20	183	2	75
9	5790	2	42	63	531	-15	217	50	76
24	5760	3	60	70	508	7	192	70	77
13	5700	4	82	57	1571	68	135	17	78
8	5680	4	57	35	721	28	130	140	79
10	5720	5	21	52	505	-49	196	140	80
8	5720	5	19	59	377	-27	229	300	81
9	5730	4	32	67	442	-9	243	200	82
10	5710	5	77	57	902	54	158	250	83
14	5720	4	71	42	1381	4	135	60	85
9	5710	3	19	55	5000	-16	100	100	86
11	5600	6	45	40	5000	38	83	150	87
7	5630	4	44	39	1302	40	115	150	88
9	5690	7	70	57	1292	-5	120	200	89
12	5730	6	45	58	5000	-14	115	100	90
12	5710	3	46	62	472	34	172	300	91
8	5610	6	50	51	1404	42	125	120	92
9	5680	5	69	61	944	35	132	100	93
5	5620	6	67	34	5000	75	18	200	94
4	5420	7	69	35	5000	41	-6	200	95
4	5540	5	54	35	5000	62	8	200	96
9	5590	6	51	48	5000	44	56	300	97
13	5690	6	63	59	2014	31	119	300	98
5	5550	21	63	41	5000	56	29	250	99
10	5620	7	57	58	5000	27	87	120	100
10	5630	6	61	51	524	57	126	140	101
7	5580	7	78	46	5000	55	36	200	102
5	5560	4	65	40	5000	59	18	140	103
4	5440	5	44	35	5000	24	3	80	104
7	5480	7	51	46	2490	29	86	300	105
3	5620	5	73	39	5000	107	-4	100	106
4	5450	11	35	32	5000	36	8	300	107
7	5660	6	35	47	5000	28	41	200	108
11	5680	6	61	50	1144	30	120	120	109
15	5760	4	50	65	547	1	194	100	110
22	5790	4	57	66	413	10	209	120	111
17	5720	5	68	69	610	46	176	60	112
7	5660	6	58	59	3638	81	107	120	113
10	5710	5	65	64	3848	45	138	100	114
19	5780	7	78	68	1479	40	200	100	115
18	5750	7	73	49	1108	55	186	27	116
12	5700	5	41	52	869	0	145	40	117
6	5620	9	47	56	5000	43	35	140	118
9	5650	6	46	55	5000	49	33	150	119
19	5730	5	61	66	1148	31	160	100	120
21	5810	4	55	74	856	4	241	100	121
29	5790	4	60	76	807	16	228	120	122
16	5740	8	78	70	2040	46	175	150	123
11	5690	4	71	67	314	60	150	120	125
2	5680	6	77	41	5000	75	49	120	127
12	5650	8	66	61	1410	20	129	140	128
16	5730	6	74	68	360	23	169	120	129
22	5730	3	78	69	1568	32	198	70	130
20	5760	7	78	74	1184	40	204	80	131
27	5830	6	75	74	898	24	230	70	132
33	5880	3	80	80	436	0	302	40	133
25	5890	6	88	84	774	6	300	20	134
31	5850	4	76	78	1181	50	266	17	135
18	5820	6	63	80	1991	47	209	40	136
24	5800	7	78	76	1597	56	200	50	138
16	5740	3	74	74	1184	52	208	70	139
12	5710	7	63	66	3005	58	151	80	140
9	5720	8	62	66	2880	53	141	120	141
16	5740	5	53	69	2125	64	150	100	143
8	5690	9	62	62	3720	74	105	120	145
9	5730	5	71	67	4337	66	152	200	146
29	5780	3	68	80	2053	31	227	120	147
20	5790	7	79	76	1958	70	214	40	148
5	5750	3	76	65	3644	86	152	70	149
5	5680	6	71	65	1368	75	147	100	150
11	5720	3	66	63	3539	73	120	120	151
12	5770	4	81	62	2785	49	174	100	152
19	5800	4	72	68	984	26	207	120	153
17	5780	8	92	68	1804	56	200	70	154
19	5740	6	71	69	3234	77	171	80	155
16	5730	6	64	66	3441	67	161	100	156
14	5760	6	68	70	1578	61	160	100	157
10	5770	7	59	70	1850	76	160	120	158
9	5690	8	67	64	2962	80	152	120	159
7	5650	6	66	61	2670	54	130	120	160
5	5610	3	61	52	5000	76	56	150	161
2	5570	9	81	48	5000	57	49	140	162
12	5690	5	63	59	5000	46	107	140	163
22	5760	3	58	67	987	28	177	140	164
17	5810	5	68	66	1148	43	194	140	165
26	5830	4	71	74	898	-24	255	60	166
27	5880	6	67	83	777	-1	281	30	167
14	5860	3	64	78	1279	75	220	17	168
11	5830	6	64	75	1046	69	204	80	169
23	5870	4	69	84	1167	50	235	60	170
26	5860	3	77	81	987	45	243	100	171
21	5800	3	61	79	1144	57	218	120	172
15	5800	4	69	79	977	60	215	150	173
20	5770	5	64	65	770	26	242	120	174
15	5860	4	33	81	629	-11	302	140	175
18	5870	7	38	84	337	-14	321	140	176
26	5870	4	54	83	590	26	295	120	177
19	5860	6	39	90	400	19	285	120	178
13	5880	5	43	90	580	9	307	80	179
30	5870	7	55	93	646	25	318	140	180
26	5860	4	77	88	826	41	291	140	181
15	5830	5	63	72	823	52	236	150	182
16	5820	5	65	72	2116	47	213	120	183
16	5820	8	64	70	2972	52	180	120	184
19	5860	6	68	78	2752	41	211	140	185
23	5870	3	76	87	1377	37	258	100	186
28	5890	6	71	91	1486	33	266	50	187
34	5900	6	86	87	990	22	295	40	188
33	5890	5	65	91	508	29	296	100	189
24	5910	4	73	88	1204	56	266	100	191
17	5900	5	69	83	2414	63	247	60	192
10	5860	3	64	78	2385	67	213	50	193
14	5830	3	63	79	2326	64	218	70	194
13	5850	9	72	77	3389	56	204	80	195
17	5830	6	82	81	2818	58	221	80	196
22	5810	8	69	76	2394	54	209	90	198
19	5830	4	74	78	2746	61	208	120	199
20	5830	5	69	75	2493	55	225	120	200
25	5840	7	72	82	1528	42	233	100	201
28	5870	6	73	84	111	40	256	60	202
29	5870	4	90	86	1899	45	247	40	203
23	5860	3	80	80	1289	32	240	40	205
26	5900	3	73	80	984	35	260	70	206
14	5890	4	71	84	836	28	275	80	207
13	5880	4	78	84	826	27	263	80	208
26	5890	6	80	81	1105	39	234	80	209
22	5870	8	74	85	1023	46	251	80	210
14	5820	6	63	73	2956	46	196	120	213
13	5780	6	57	72	2988	56	187	150	214
9	5770	3	55	68	4291	60	168	200	215
12	5790	4	65	65	3330	59	148	150	216
14	5840	7	65	79	1233	30	214	100	222
24	5910	5	72	81	1069	28	235	80	224
19	5890	5	79	80	984	57	230	70	225
16	5870	6	62	76	1653	71	204	60	226
7	5780	7	65	59	3930	68	151	150	227
2	5730	5	77	55	5000	73	109	200	228
4	5780	7	70	66	5000	45	107	200	229
6	5750	7	58	64	4212	46	138	200	230
12	5760	5	58	62	5000	52	99	250	231
9	5730	7	72	67	5000	31	141	300	232
15	5730	5	77	74	1545	43	187	70	233
17	5790	4	57	74	994	44	209	300	234
13	5750	3	67	70	1125	55	200	150	235
20	5880	3	73	77	636	16	233	300	236
22	5890	7	70	83	748	32	250	30	237
24	5880	4	73	81	692	44	254	100	238
26	5870	7	73	73	807	39	260	100	239
32	5900	6	71	87	869	19	261	17	240
33	5920	4	77	89	800	24	298	20	241
27	5930	3	68	92	393	6	332	4	242
38	5950	5	62	92	557	0	326	70	243
23	5950	8	61	93	620	27	298	30	244
19	5900	5	71	93	1404	33	293	70	245
19	5890	8	77	86	898	21	270	60	246
15	5860	7	71	76	377	-2	285	40	247
28	5840	5	67	81	528	17	260	50	248
10	5800	6	74	78	2818	26	226	70	249
14	5760	7	65	73	3247	10	196	140	250
26	5810	6	82	80	895	0	256	100	251
17	5850	4	67	81	721	0	268	120	252
3	5760	7	87	52	5000	39	110	150	255
14	5860	4	71	63	1965	13	161	50	256
29	5830	5	77	72	1853	10	216	70	257
18	5840	5	78	75	2342	7	219	40	258
3	5800	7	72	55	5000	56	109	70	259
9	5790	3	71	61	4028	35	128	140	261
19	5830	5	71	71	2716	26	176	140	262
8	5810	5	76	71	3671	31	188	100	263
23	5780	6	76	72	3795	31	194	70	265
13	5800	6	73	75	3120	35	194	40	266
7	5800	5	80	65	2667	17	175	100	268
3	5780	9	73	61	5000	39	115	120	269
5	5790	8	80	60	5000	36	94	120	270
11	5770	5	75	64	308	25	204	140	271
12	5750	4	68	61	2982	18	155	120	272
5	5640	5	93	63	5000	30	115	70	273
4	5640	7	57	62	5000	25	107	150	274
5	5650	3	70	59	5000	38	87	200	275
4	5710	6	65	56	5000	35	88	200	276
10	5760	6	66	59	3070	13	156	200	277
17	5840	4	73	72	830	0	223	70	278
26	5880	3	77	71	711	-9	242	40	279
30	5890	5	80	75	1049	-10	261	50	280
18	5890	4	73	71	511	-39	288	17	281
12	5890	5	19	71	5000	-40	198	80	282
7	5890	6	19	73	5000	-34	208	250	283
15	5850	3	73	78	377	-3	260	200	284
12	5830	5	76	73	862	27	231	2	285
7	5830	8	77	71	337	-17	273	20	286
28	5860	5	86	73	492	-2	279	7	287
22	5830	5	76	71	1394	13	239	30	288
18	5800	7	66	66	3146	27	178	50	289
14	5830	4	74	69	2234	11	193	70	290
24	5790	5	71	69	2109	21	209	17	291
10	5730	4	84	64	5000	23	125	80	292
14	5780	5	74	65	2270	-7	205	50	293
9	5740	7	48	54	2191	-13	204	60	294
12	5710	8	75	62	3448	12	148	60	295
7	5690	6	74	56	5000	13	94	80	296
7	5670	4	67	55	5000	11	97	50	297
6	5760	4	75	58	2719	25	138	50	298
13	5820	5	71	48	1899	21	167	40	299
5	5790	3	35	54	5000	-41	114	40	300
3	5760	5	23	57	5000	-21	105	300	301
7	5800	6	19	60	5000	-19	124	200	302
8	5810	7	59	61	2385	10	158	150	303
10	5750	4	60	63	1938	0	170	100	304
12	5840	0	38	65	590	-11	211	100	305
6	5920	3	22	71	328	-40	270	150	308
5	5860	7	19	70	5000	-29	165	300	310
20	5840	0	45	68	597	-22	231	30	312
14	5810	2	47	69	469	-4	221	50	314
16	5770	2	73	59	1541	18	173	20	315
5	5710	4	67	49	5000	24	55	200	316
3	5500	9	56	39	5000	15	54	120	317
5	5660	3	54	50	5000	27	70	300	318
1	5700	3	71	46	5000	54	60	200	319
5	5810	5	59	54	5000	-28	120	70	320
4	5860	0	25	60	5000	-38	175	140	321
11	5900	0	24	62	5000	-36	156	150	322
6	5850	5	41	65	2014	-20	211	200	323
8	5780	3	50	66	436	1	213	4	324
14	5790	0	76	66	830	3	189	40	325
18	5780	2	82	63	1112	-8	191	30	326
12	5770	2	81	62	1210	-17	199	30	327
9	5750	2	85	60	501	-22	216	2	328
7	5780	5	76	63	875	-15	205	0	329
14	5790	5	66	60	1601	7	167	30	330
4	5750	6	58	58	5000	59	55	60	331
3	5670	8	19	34	5000	-63	28	150	332
3	5760	0	19	36	5000	-52	50	100	333
3	5770	4	19	44	2280	-54	132	250	334
3	5810	2	19	53	2047	-43	175	150	335
3	5810	2	19	52	5000	-69	136	200	336
3	5870	3	19	53	3720	-50	163	200	337
3	5830	2	27	58	311	-24	211	200	338
6	5760	0	64	55	2536	28	136	80	339
6	5680	0	52	50	1154	-22	164	60	340
5	5780	4	19	48	2933	-40	155	300	341
3	5810	3	19	51	3064	-33	171	200	342
4	5760	0	32	62	826	-16	182	300	343
7	5680	0	58	40	5000	2	61	50	344
5	5750	0	26	44	111	-52	201	40	345
5	5790	5	19	49	5000	-48	126	70	346
4	5770	3	19	53	5000	-37	131	150	347
3	5750	0	19	53	5000	-26	106	150	348
2	5720	0	19	53	5000	-31	108	70	349
5	5760	3	19	55	948	-48	215	200	350
3	5780	0	19	51	5000	-50	105	120	351
4	5660	4	19	54	5000	-22	92	150	352
4	5610	2	58	48	3687	-10	83	150	353
6	5640	0	51	53	5000	0	68	60	354
6	5680	3	52	49	5000	-19	76	70	355
3	5650	5	19	48	5000	-28	74	150	356
4	5710	4	19	51	5000	-25	91	300	357
3	5680	4	57	47	508	-10	148	100	358
8	5630	4	50	50	2851	-5	100	70	359
2	5730	3	53	51	111	-14	225	200	362
3	5690	3	23	51	5000	-36	107	70	363
5	5650	3	61	50	3704	18	83	40	364
1	5550	4	85	39	5000	8	44	100	365

## Sheet: Variables
Variable	Description
ozone	upland maximum ozone
vh	Vandenberg 500 mb height
wind	wind speed (mph)
humidity	humidity (%)
temp	Sandburg AFB temperature
ibh	inversion base height
dpg	Daggot pressure gradient
ibt	inversion base temperature
vis	visibility (miles)
doy	day of year
