# Supplementary material for: Alternative stopping rules to limit tree expansion for random forest models
Source: Sci Rep. 2022 Sep 6;12:15113. doi: 10.1038/s41598-022-19281-7 (PMC9448733; doi:10.1038/s41598-022-19281-7)
Supplement: Supplementary file 1 — Supplementary Information. [file 41598_2022_19281_MOESM1_ESM.zip › MIT Servo.xlsx]

## Sheet: Servo
Ref_no	Motor	Screw	Pgain	Vgain	Class
1	E	E	5	4	0.281251
2	B	D	6	5	0.506252
3	D	D	4	3	0.356251
4	B	A	3	2	5.50003
5	D	B	6	5	0.356251
6	E	C	4	3	0.806255
7	C	A	3	2	5.10001
8	A	A	3	2	5.70004
9	C	A	6	5	0.768754
10	D	A	4	1	1.03125
11	B	E	6	5	0.468752
12	E	C	5	4	0.393752
13	B	C	4	1	0.281251
14	E	C	3	1	1.1
15	C	C	5	4	0.506252
16	E	B	3	2	1.89999
17	D	C	3	1	0.900001
18	B	C	5	4	0.468752
19	B	B	5	4	0.543753
20	C	E	4	2	0.20625
21	E	D	4	3	0.918755
22	A	D	4	3	1.10625
23	B	C	6	5	0.468752
24	A	C	4	2	0.581253
25	A	B	6	5	0.581253
26	E	C	6	5	0.393752
27	A	A	3	1	5.30002
28	A	E	4	2	0.468752
29	C	D	3	2	1.89999
30	B	B	3	2	4.29998
31	B	E	4	2	0.356251
32	B	C	3	1	3.89996
33	C	E	4	1	0.543753
34	C	A	6	2	0.543753
35	C	C	6	5	0.506252
36	E	E	3	2	1.1
37	D	E	3	1	0.5
38	E	C	4	2	0.13125
39	C	B	6	5	0.543753
40	C	D	4	1	0.20625
41	D	B	4	1	0.693754
42	C	B	4	3	0.881255
43	C	C	4	3	0.918755
44	B	D	4	1	0.243751
45	B	A	5	3	0.656254
46	A	B	4	3	1.03125
47	B	A	4	1	0.806255
48	E	D	4	2	0.431252
49	C	E	3	2	4.09997
50	D	D	3	1	0.700001
51	D	A	6	5	0.431252
52	C	B	3	2	4.49999
53	B	E	3	2	4.7
54	C	D	5	4	0.506252
55	B	B	4	2	0.731254
56	A	E	4	3	1.14375
57	A	A	4	2	0.881255
58	B	D	4	3	1.03125
59	E	A	3	2	6.9001
60	B	C	4	3	0.956256
61	E	B	4	2	0.581253
62	E	A	5	4	0.581253
63	E	B	5	4	0.431252
64	C	A	6	1	0.543753
65	D	A	4	3	0.731254
66	C	B	4	2	0.506252
67	D	B	3	2	1.69999
68	D	C	3	2	1.3
69	C	A	5	2	0.543753
70	B	D	4	2	0.393752
71	B	A	6	5	0.806255
72	D	A	4	2	0.281251
73	C	B	5	4	0.543753
74	A	E	6	5	0.506252
75	A	C	4	1	0.356251
76	A	E	5	4	0.506252
77	E	C	4	1	0.281251
78	B	B	3	1	4.49999
79	A	D	3	2	4.7
80	E	D	3	2	1.3
81	E	A	3	1	7.10011
82	A	C	6	5	0.506252
83	C	E	5	4	0.468752
84	C	A	5	4	0.768754
85	E	A	6	5	0.581253
86	B	E	5	4	0.468752
87	E	E	4	3	0.843755
88	B	A	4	2	0.843755
89	B	D	5	4	0.506252
90	C	C	4	2	0.356251
91	A	A	5	3	0.693754
92	C	E	4	3	1.06875
93	A	A	4	3	1.10625
94	C	A	6	3	0.543753
95	A	E	4	1	0.243751
96	A	D	6	5	0.506252
97	E	D	3	1	0.900001
98	C	B	4	1	0.431252
99	B	D	3	2	4.09997
100	B	B	4	3	0.993756
101	B	C	4	2	0.506252
102	A	E	3	2	4.49999
103	B	D	3	1	3.89996
104	D	B	5	4	0.393752
105	C	C	4	1	0.243751
106	C	D	4	2	0.243751
107	E	B	4	1	1.18124
108	D	B	3	1	1.3
109	E	B	6	5	0.431252
110	D	A	3	1	2.49998
111	A	D	5	4	0.506252
112	C	A	4	1	0.731254
113	C	D	6	5	0.468752
114	B	A	4	3	1.06875
115	E	A	4	3	1.21874
116	A	A	4	1	0.843755
117	A	C	4	3	0.993756
118	E	D	6	5	0.318751
119	E	A	4	2	0.993756
120	C	D	3	1	1.49999
121	B	B	4	1	0.581253
122	C	A	4	2	0.768754
123	C	A	5	1	0.543753
124	C	E	3	1	1.3
125	C	A	3	1	4.29998
126	C	A	4	3	1.03125
127	C	C	3	1	1.89999
128	D	A	5	4	0.431252
129	A	B	5	4	0.581253
130	C	C	3	2	4.29998
131	E	D	5	4	0.318751
132	D	C	4	3	0.543753
133	E	E	6	5	0.281251
134	D	B	4	2	0.356251
135	A	D	4	2	0.468752
136	B	B	6	5	0.543753
137	A	B	4	1	0.618753
138	A	C	5	4	0.506252
139	B	E	4	1	0.20625
140	C	B	3	1	3.89996
141	E	E	4	2	0.506252
142	B	E	4	3	1.10625
143	A	E	3	1	3.89996
144	A	B	4	2	0.806255
145	A	C	3	1	3.89996
146	E	C	3	2	1.49999
147	B	A	3	1	5.10001
148	D	D	3	2	1.49999
149	A	C	3	2	4.7
150	E	A	4	1	0.881255
151	B	A	5	4	0.806255
152	E	E	3	1	0.700001
153	D	E	3	2	0.900001
154	E	B	3	1	1.49999
155	A	D	4	1	0.243751
156	A	D	3	1	4.09997
157	E	B	4	3	0.993756
158	A	B	3	1	4.7
159	D	B	4	3	0.581253
160	A	A	5	4	0.806255
161	D	A	3	2	2.69998
162	C	E	6	5	0.468752
163	B	C	3	2	4.49999
164	B	E	3	1	3.69997
165	C	D	4	3	0.956256
166	A	B	3	2	4.49999
167	A	A	6	5	0.806255

## Sheet: Variables
Variable	Description
Ref_no	reference number (not used)
Motor	type of motor linkage (A,B,C,D,E)
Screw	type of screw linkage (A,B,C,D,E)
Pgain	gain setting 1 (3,4,5,6)
Vgain	gain setting 2 (1,2,3,4,5)
Class	rise time of servo

## Sheet: Lookup codes
Motor			Screw
A	1		A	1
B	2		B	2
C	3		C	3
D	4		D	4
E	5		E	5

## Sheet: Servo out
Ref_no	Motor	Screw	Pgain	Vgain	Class
1	5	5	5	4	0.281251
2	2	4	6	5	0.506252
3	4	4	4	3	0.356251
4	2	1	3	2	5.50003
5	4	2	6	5	0.356251
6	5	3	4	3	0.806255
7	3	1	3	2	5.10001
8	1	1	3	2	5.70004
9	3	1	6	5	0.768754
10	4	1	4	1	1.03125
11	2	5	6	5	0.468752
12	5	3	5	4	0.393752
13	2	3	4	1	0.281251
14	5	3	3	1	1.1
15	3	3	5	4	0.506252
16	5	2	3	2	1.89999
17	4	3	3	1	0.900001
18	2	3	5	4	0.468752
19	2	2	5	4	0.543753
20	3	5	4	2	0.20625
21	5	4	4	3	0.918755
22	1	4	4	3	1.10625
23	2	3	6	5	0.468752
24	1	3	4	2	0.581253
25	1	2	6	5	0.581253
26	5	3	6	5	0.393752
27	1	1	3	1	5.30002
28	1	5	4	2	0.468752
29	3	4	3	2	1.89999
30	2	2	3	2	4.29998
31	2	5	4	2	0.356251
32	2	3	3	1	3.89996
33	3	5	4	1	0.543753
34	3	1	6	2	0.543753
35	3	3	6	5	0.506252
36	5	5	3	2	1.1
37	4	5	3	1	0.5
38	5	3	4	2	0.13125
39	3	2	6	5	0.543753
40	3	4	4	1	0.20625
41	4	2	4	1	0.693754
42	3	2	4	3	0.881255
43	3	3	4	3	0.918755
44	2	4	4	1	0.243751
45	2	1	5	3	0.656254
46	1	2	4	3	1.03125
47	2	1	4	1	0.806255
48	5	4	4	2	0.431252
49	3	5	3	2	4.09997
50	4	4	3	1	0.700001
51	4	1	6	5	0.431252
52	3	2	3	2	4.49999
53	2	5	3	2	4.7
54	3	4	5	4	0.506252
55	2	2	4	2	0.731254
56	1	5	4	3	1.14375
57	1	1	4	2	0.881255
58	2	4	4	3	1.03125
59	5	1	3	2	6.9001
60	2	3	4	3	0.956256
61	5	2	4	2	0.581253
62	5	1	5	4	0.581253
63	5	2	5	4	0.431252
64	3	1	6	1	0.543753
65	4	1	4	3	0.731254
66	3	2	4	2	0.506252
67	4	2	3	2	1.69999
68	4	3	3	2	1.3
69	3	1	5	2	0.543753
70	2	4	4	2	0.393752
71	2	1	6	5	0.806255
72	4	1	4	2	0.281251
73	3	2	5	4	0.543753
74	1	5	6	5	0.506252
75	1	3	4	1	0.356251
76	1	5	5	4	0.506252
77	5	3	4	1	0.281251
78	2	2	3	1	4.49999
79	1	4	3	2	4.7
80	5	4	3	2	1.3
81	5	1	3	1	7.10011
82	1	3	6	5	0.506252
83	3	5	5	4	0.468752
84	3	1	5	4	0.768754
85	5	1	6	5	0.581253
86	2	5	5	4	0.468752
87	5	5	4	3	0.843755
88	2	1	4	2	0.843755
89	2	4	5	4	0.506252
90	3	3	4	2	0.356251
91	1	1	5	3	0.693754
92	3	5	4	3	1.06875
93	1	1	4	3	1.10625
94	3	1	6	3	0.543753
95	1	5	4	1	0.243751
96	1	4	6	5	0.506252
97	5	4	3	1	0.900001
98	3	2	4	1	0.431252
99	2	4	3	2	4.09997
100	2	2	4	3	0.993756
101	2	3	4	2	0.506252
102	1	5	3	2	4.49999
103	2	4	3	1	3.89996
104	4	2	5	4	0.393752
105	3	3	4	1	0.243751
106	3	4	4	2	0.243751
107	5	2	4	1	1.18124
108	4	2	3	1	1.3
109	5	2	6	5	0.431252
110	4	1	3	1	2.49998
111	1	4	5	4	0.506252
112	3	1	4	1	0.731254
113	3	4	6	5	0.468752
114	2	1	4	3	1.06875
115	5	1	4	3	1.21874
116	1	1	4	1	0.843755
117	1	3	4	3	0.993756
118	5	4	6	5	0.318751
119	5	1	4	2	0.993756
120	3	4	3	1	1.49999
121	2	2	4	1	0.581253
122	3	1	4	2	0.768754
123	3	1	5	1	0.543753
124	3	5	3	1	1.3
125	3	1	3	1	4.29998
126	3	1	4	3	1.03125
127	3	3	3	1	1.89999
128	4	1	5	4	0.431252
129	1	2	5	4	0.581253
130	3	3	3	2	4.29998
131	5	4	5	4	0.318751
132	4	3	4	3	0.543753
133	5	5	6	5	0.281251
134	4	2	4	2	0.356251
135	1	4	4	2	0.468752
136	2	2	6	5	0.543753
137	1	2	4	1	0.618753
138	1	3	5	4	0.506252
139	2	5	4	1	0.20625
140	3	2	3	1	3.89996
141	5	5	4	2	0.506252
142	2	5	4	3	1.10625
143	1	5	3	1	3.89996
144	1	2	4	2	0.806255
145	1	3	3	1	3.89996
146	5	3	3	2	1.49999
147	2	1	3	1	5.10001
148	4	4	3	2	1.49999
149	1	3	3	2	4.7
150	5	1	4	1	0.881255
151	2	1	5	4	0.806255
152	5	5	3	1	0.700001
153	4	5	3	2	0.900001
154	5	2	3	1	1.49999
155	1	4	4	1	0.243751
156	1	4	3	1	4.09997
157	5	2	4	3	0.993756
158	1	2	3	1	4.7
159	4	2	4	3	0.581253
160	1	1	5	4	0.806255
161	4	1	3	2	2.69998
162	3	5	6	5	0.468752
163	2	3	3	2	4.49999
164	2	5	3	1	3.69997
165	3	4	4	3	0.956256
166	1	2	3	2	4.49999
167	1	1	6	5	0.806255
