# Supplementary material for: Alternative stopping rules to limit tree expansion for random forest models
Source: Sci Rep. 2022 Sep 6;12:15113. doi: 10.1038/s41598-022-19281-7 (PMC9448733; doi:10.1038/s41598-022-19281-7)
Supplement: Supplementary file 1 — Supplementary Information. [file 41598_2022_19281_MOESM1_ESM.zip › MIT_Servo.lis]

Ref_no	Motor	Screw	Pgain	Vgain	Class
1	5	5	5	4	0.28125095
2	2	4	6	5	0.5062525
3	4	4	4	3	0.35625148
4	2	1	3	2	5.500033
5	4	2	6	5	0.35625148
6	5	3	4	3	0.8062546
7	3	1	3	2	5.100014
8	1	1	3	2	5.7000422
9	3	1	6	5	0.76875436
10	4	1	4	1	1.0312537
11	2	5	6	5	0.46875226
12	5	3	5	4	0.39375174
13	2	3	4	1	0.28125095
14	5	3	3	1	1.1
15	3	3	5	4	0.5062525
16	5	2	3	2	1.8999897
17	4	3	3	1	0.9000011
18	2	3	5	4	0.46875226
19	2	2	5	4	0.5437528
20	3	5	4	2	0.20625044
21	5	4	4	3	0.9187554
22	1	4	4	3	1.1062483
23	2	3	6	5	0.46875226
24	1	3	4	2	0.58125305
25	1	2	6	5	0.58125305
26	5	3	6	5	0.39375174
27	1	1	3	1	5.3000236
28	1	5	4	2	0.46875226
29	3	4	3	2	1.8999897
30	2	2	3	2	4.299977
31	2	5	4	2	0.35625148
32	2	3	3	1	3.899964
33	3	5	4	1	0.5437528
34	3	1	6	2	0.5437528
35	3	3	6	5	0.5062525
36	5	5	3	2	1.1
37	4	5	3	1	0.5000003
38	5	3	4	2	0.13124992
39	3	2	6	5	0.5437528
40	3	4	4	1	0.20625044
41	4	2	4	1	0.69375384
42	3	2	4	3	0.88125515
43	3	3	4	3	0.9187554
44	2	4	4	1	0.2437507
45	2	1	5	3	0.6562536
46	1	2	4	3	1.0312537
47	2	1	4	1	0.8062546
48	5	4	4	2	0.431252
49	3	5	3	2	4.0999675
50	4	4	3	1	0.7000007
51	4	1	6	5	0.431252
52	3	2	3	2	4.499986
53	2	5	3	2	4.6999955
54	3	4	5	4	0.5062525
55	2	2	4	2	0.7312541
56	1	5	4	3	1.1437455
57	1	1	4	2	0.88125515
58	2	4	4	3	1.0312537
59	5	1	3	2	6.9000983
60	2	3	4	3	0.9562557
61	5	2	4	2	0.58125305
62	5	1	5	4	0.58125305
63	5	2	5	4	0.431252
64	3	1	6	1	0.5437528
65	4	1	4	3	0.7312541
66	3	2	4	2	0.5062525
67	4	2	3	2	1.6999923
68	4	3	3	2	1.2999974
69	3	1	5	2	0.5437528
70	2	4	4	2	0.39375174
71	2	1	6	5	0.8062546
72	4	1	4	2	0.28125095
73	3	2	5	4	0.5437528
74	1	5	6	5	0.5062525
75	1	3	4	1	0.35625148
76	1	5	5	4	0.5062525
77	5	3	4	1	0.28125095
78	2	2	3	1	4.499986
79	1	4	3	2	4.6999955
80	5	4	3	2	1.2999974
81	5	1	3	1	7.1001077
82	1	3	6	5	0.5062525
83	3	5	5	4	0.46875226
84	3	1	5	4	0.76875436
85	5	1	6	5	0.58125305
86	2	5	5	4	0.46875226
87	5	5	4	3	0.8437549
88	2	1	4	2	0.8437549
89	2	4	5	4	0.5062525
90	3	3	4	2	0.35625148
91	1	1	5	3	0.69375384
92	3	5	4	3	1.068751
93	1	1	4	3	1.1062483
94	3	1	6	3	0.5437528
95	1	5	4	1	0.2437507
96	1	4	6	5	0.5062525
97	5	4	3	1	0.9000011
98	3	2	4	1	0.431252
99	2	4	3	2	4.0999675
100	2	2	4	3	0.99375594
101	2	3	4	2	0.5062525
102	1	5	3	2	4.499986
103	2	4	3	1	3.899964
104	4	2	5	4	0.39375174
105	3	3	4	1	0.2437507
106	3	4	4	2	0.2437507
107	5	2	4	1	1.1812428
108	4	2	3	1	1.2999974
109	5	2	6	5	0.431252
110	4	1	3	1	2.499982
111	1	4	5	4	0.5062525
112	3	1	4	1	0.7312541
113	3	4	6	5	0.46875226
114	2	1	4	3	1.068751
115	5	1	4	3	1.2187401
116	1	1	4	1	0.8437549
117	1	3	4	3	0.99375594
118	5	4	6	5	0.31875122
119	5	1	4	2	0.99375594
120	3	4	3	1	1.4999949
121	2	2	4	1	0.58125305
122	3	1	4	2	0.76875436
123	3	1	5	1	0.5437528
124	3	5	3	1	1.2999974
125	3	1	3	1	4.299977
126	3	1	4	3	1.0312537
127	3	3	3	1	1.8999897
128	4	1	5	4	0.431252
129	1	2	5	4	0.58125305
130	3	3	3	2	4.299977
131	5	4	5	4	0.31875122
132	4	3	4	3	0.5437528
133	5	5	6	5	0.28125095
134	4	2	4	2	0.35625148
135	1	4	4	2	0.46875226
136	2	2	6	5	0.5437528
137	1	2	4	1	0.6187533
138	1	3	5	4	0.5062525
139	2	5	4	1	0.20625044
140	3	2	3	1	3.899964
141	5	5	4	2	0.5062525
142	2	5	4	3	1.1062483
143	1	5	3	1	3.899964
144	1	2	4	2	0.8062546
145	1	3	3	1	3.899964
146	5	3	3	2	1.4999949
147	2	1	3	1	5.100014
148	4	4	3	2	1.4999949
149	1	3	3	2	4.6999955
150	5	1	4	1	0.88125515
151	2	1	5	4	0.8062546
152	5	5	3	1	0.7000007
153	4	5	3	2	0.9000011
154	5	2	3	1	1.4999949
155	1	4	4	1	0.2437507
156	1	4	3	1	4.0999675
157	5	2	4	3	0.99375594
158	1	2	3	1	4.6999955
159	4	2	4	3	0.58125305
160	1	1	5	4	0.8062546
161	4	1	3	2	2.6999795
162	3	5	6	5	0.46875226
163	2	3	3	2	4.499986
164	2	5	3	1	3.6999667
165	3	4	4	3	0.9562557
166	1	2	3	2	4.499986
167	1	1	6	5	0.8062546
