# Supplementary material for: Alternative stopping rules to limit tree expansion for random forest models
Source: Sci Rep. 2022 Sep 6;12:15113. doi: 10.1038/s41598-022-19281-7 (PMC9448733; doi:10.1038/s41598-022-19281-7)
Supplement: Supplementary file 1 — Supplementary Information. [file 41598_2022_19281_MOESM1_ESM.zip › NHANES_2015_2018_combined.lis]

WTMEC2YR	lab_hemoglobin	age	body_weight	body_systolic	body_diastolic	lab_glucose	lab_chol	lab_trig	lab_urine	quest_sedact	gender	race	quest_risk_diabetes	quest_doc_kidney	quest_stroke_med	quest_weight_loss_med	quest_salt_med	quest_smoke_rec	inc	quest_night_kidney	data_2016_2018
39353.3074	5.6	22	76.6	110	70	86	157	77	87	540	0	4	1	1	1	1	1	1	9	0	2016
42493.48646	5.1	22	73.7	122	78	87	150	68	95	360	0	2	1	1	1	1	1	1	9	1	2016
21170.1696	5.4	27	79.1	120	72	71	165	143	138	780	0	4	1	1	1	1	1	1	8	0	2016
127925.6165	5	24	89.2	126	72	94	133	95	172.7260274	180	0	3	1	1	1	1	1	0	8	1	2016
73364.00394	4.6	27	59.3	120	64	83	106	132	182	240	0	3	1	1	1	1	1	0	9	0	2016
33012.51698	5	27	68.9	108	66	92	179	112	59	240	0	1	1	1	1	1	0	1	9	2	2016
170717.9409	5.1	26	77.7	124	72	95	184	89	126	960	0	3	0	0	1	1	1	1	13	1	2016
41361.39593	5	27	75.3	124	46	90	168	86	127	180	0	3	1	1	1	1	1	1	8	0	2016
37871.56534	5	24	56.5	96	62	114	152	31	104	240	0	4	1	1	1	1	1	0	11	0	2016
39017.96048	4.2	27	120.1	132	72	87	170	59	51	317.9190751	0	1	1	1	1	1	1	1	4	0	2016
151436.5626	5.1	25	71.4	126	68	76	113	121	436	480	0	3	1	1	1	1	0	1	14	0	2016
43018.90237	5.2	21	105.1	124	66	99	181	91	154	240	0	1	1	1	1	0	1	1	10	0	2016
40340.15943	4.9	24	69.2	130	28	53	108	53	127	600	0	1	1	1	1	1	1	1	12	0	2016
133131.4576	5.4	27	110.1	126	72	93	236	113	93	480	0	3	0	0	1	1	1	0	13	0	2016
24913.20039	5.2	26	67.3	130	54	52	143	138	169	600	0	4	1	1	1	1	1	0	9	0	2016
44183.46798	5.5	28	89	116	80	103	144	59	247	360	0	3	1	1	1	1	1	1	8	0	2016
33012.51698	5.1	28	74.3	112	70	89	192	143	143	240	0	1	1	1	1	1	1	1	9	0	2016
80641.12211	5.1	24	102.3	126	86	83	200	151	77	600	0	3	1	1	1	1	1	1	14	1	2016
27757.33553	5.6	20	77.1	100	50	76	153	37	410	480	0	4	1	1	1	1	1	1	8	1	2016
39928.00115	5.1	21	118.1	114	72	83	256	140	68	1080	0	4	1	1	1	1	0	1	8	0	2016
29900.46952	5.7	20	70.6	114	52	82	194	37	191	180	0	4	1	1	1	1	1	0	8	1	2016
69325.72565	5.1	26	67.7	112	72	98	164	86	172.7260274	360	0	5	1	1	1	1	1	0	4	0	2016
58702.73546	5.4	23	70.7	122	64	77	123	57	135	240	0	3	1	1	1	1	1	0	8	1	2016
40926.25466	5.7	25	63.2	112	78	101	166	90	75	120	0	1	1	1	1	1	1	0	11	0	2016
73368.29563	5.2	23	70.8	108	62	84	171	155	184	600	0	3	1	1	1	1	1	0	9	0	2016
29462.70998	5.5	27	105.7	120	60	74	153	189	765	240	0	4	1	1	1	1	1	0	10	1	2016
32046.22881	5.5	26	68.1	106	64	98	203	151	102	240	0	1	1	1	1	1	0	1	10	1	2016
24076.73145	5.3	28	76.9	120	80	85	186	101	79	600	0	5	0	1	1	0	1	1	9	0	2016
16851.63952	5.2	23	76.8	120	72	79	154	113	172.7260274	300	0	5	1	1	1	1	1	1	2	0	2016
49415.13384	5.4	25	83.6	112	54	90	253	246	118	720	0	3	1	1	1	1	1	0	8	0	2016
60341.52202	5	29	121.2	118	56	95	109	40	158	300	0	3	1	1	1	1	1	0	9	1	2016
23207.03332	5.3	27	71.5	118	66	96	168	114	34	600	0	5	1	1	1	1	1	1	14	0	2016
127682.3895	5.3	23	84.90760234	114	78	89	176	99	172.7260274	360	0	3	1	1	1	1	1	1	14	0	2016
37600.63121	5.1	23	69.6	130	62	87	182	113	150	60	0	1	1	1	1	1	1	1	11	0	2016
36658.2626	5.4	26	80.4	130	78	83	226	276	30	180	0	2	1	1	1	1	1	0	8	0	2016
42929.60913	5.4	29	71.5	108	64	86	207	140	114	60	0	2	1	1	1	1	1	0	9	0	2016
37671.06216	5.2	23	71.2	126	72	97	168	129	172.7260274	300	0	1	1	1	1	1	1	1	9	1	2016
35823.16569	5.1	22	92.3	100	54	85	166	140	152	600	0	2	1	1	1	1	1	0	14	1	2016
27829.54722	5.6	20	153.9	132	82	95	180	155	136	600	0	4	1	1	1	1	1	1	9	2	2016
33035.24455	5.7	28	71.3	128	66	106	253	126	250	480	0	4	1	1	1	1	1	1	9	1	2016
31687.55407	5.4	20	67.1	118	72	87	172	123	208	240	0	4	1	1	1	1	1	1	14	1	2016
76544.83605	4.9	28	89	144	58	107	192	134	107	300	0	3	1	1	1	1	1	1	9	0	2016
41452.68843	5	24	97.5	116	42	98	148	112	130	240	0	3	0	1	1	1	1	1	14	0	2016
45610.50183	5.1	25	69.8	126	76	99	168	100	171	600	0	3	1	1	1	1	1	1	1	0	2016
25070.02597	4.7	23	61.6	106	64	74	182	150	249	600	0	5	0	1	1	1	1	1	14	0	2016
25374.07532	5	24	72.6	104	64	90	211	147	172.7260274	300	0	5	1	1	1	1	1	1	8	0	2016
15567.30599	5.5	24	79.3	108	68	106	226	124	353	360	0	5	1	1	1	1	1	0	8	0	2016
57250.11907	5.3	26	127.4	118	58	102	236	442	220	180	0	3	1	1	1	0	1	0	9	1	2016
11233.64763	5.2	22	67.4	116	60	93	152	104	106	720	0	5	1	1	1	1	1	0	8	1	2016
107814.9666	5.2	26	97.6	124	76	78	208	100	76	480	0	3	1	1	1	1	1	0	14	4	2016
138734.7131	4.7	24	77.9	136	76	90	159	134	92	300	0	3	0	0	1	1	1	0	8	2	2016
31666.69385	5.7	26	120.8	124	78	95	206	170	85	240	0	1	1	1	1	1	1	1	8	2	2016
40326.66671	5.2	23	82.2	142	64	92	183	129	111	480	0	1	1	1	1	1	1	1	7	0	2016
142065.8748	4.8	26	60.4	114	80	82	175	85	203	600	0	3	1	1	1	1	1	1	14	0	2016
57063.23806	5.2	24	70.3	114	66	79	166	134	98	240	0	2	1	1	0	1	1	0	7	2	2016
27764.61097	5.5	21	82.7	110	62	59	135	131	176	240	0	4	1	1	1	1	1	0	10	1	2016
39967.61661	5.3	29	95.3	110	88	85	218	193	188	600	0	1	1	1	1	1	1	1	10	0	2016
31666.69385	5.6	25	62.2	106	64	85	176	78	95	240	0	1	1	1	1	1	1	1	9	0	2016
31522.03506	5.5	26	69.2	136	64	78	159	127	201	120	0	4	1	1	1	1	1	0	12	1	2016
37974.30622	5.4	23	87.3	102	56	87	171	688	127	300	0	1	1	1	1	1	1	1	9	1	2016
31969.9208	5.3	20	112.7	110	54	86	155	90	172.7260274	360	0	4	1	1	1	1	1	1	9	0	2016
114717.6479	4.7	22	81.4	110	66	90	152	91	127	120	0	3	1	1	1	1	1	1	14	1	2016
14331.16512	5.5	22	56	124	70	128	272	288	172.7260274	420	0	5	1	1	1	1	1	1	12	2	2016
21170.1696	5.7	25	85	112	52	111	184	114	130	300	0	4	1	1	1	1	1	1	7	0	2016
73368.29563	5.2	27	75.3	104	62	91	196	153	214	420	0	3	1	1	1	1	1	1	9	0	2016
29467.73911	5.2	28	62.1	102	56	77	221	101	244	420	0	5	1	1	1	1	1	1	14	0	2016
116436.9148	4.9	26	65.4	112	76	79	176	91	334	660	0	3	1	1	1	1	1	1	14	1	2016
33350.07977	5.9	29	75	132	64	172	233	523	111	180	0	1	1	1	1	1	1	1	9	0	2016
22700.55023	5.5	23	68	102	46	123	172	101	70	480	0	4	1	1	1	1	1	1	4	1	2016
91629.22004	5.2	22	82.8	122	44	89	131	122	153	300	0	3	1	1	1	1	1	1	8	0	2016
70029.9319	5.9	25	156	136	72	106	274	441	64	600	0	3	0	1	1	0	1	0	9	1	2016
39879.59473	5.7	20	93.4	128	68	98	135	58	133	360	0	1	1	1	1	1	1	1	4	0	2016
32731.10939	5.4	21	70	122	56	85	155	63	153	480	0	4	1	1	1	0	1	1	9	1	2016
20001.60429	5.3	25	50	108	80	85	167	82	223	540	0	5	1	1	1	1	1	1	9	0	2016
44399.67528	5.7	29	110.4	132	78	98	157	251	64	300	0	2	1	1	1	1	1	0	14	1	2016
129026.0003	4.7	22	87.9	130	86	93	195	102	165	840	0	3	1	1	1	1	1	1	14	0	2016
33041.55488	5.6	27	67.5	116	70	97	165	97	52	480	0	2	1	1	1	1	1	1	9	0	2016
30644.34569	5.9	28	85.1	142	94	103	358	773	92	120	0	1	1	1	1	1	1	1	8	1	2016
106580.5659	5.6	29	75.5	118.170347	68.83911672	68	152	102	87	420	0	3	1	1	1	1	1	1	12	2	2016
73053.73845	4.9	23	75.3	142	64	74	186	181	274	360	0	3	1	1	1	1	1	1	9	2	2016
30891.47713	4.9	20	63.8	94	66	86	155	47	208	300	0	1	1	1	1	1	1	1	9	1	2016
31687.55407	4.9	25	73	118.170347	68.83911672	77	135	54	170	120	0	4	1	1	1	1	1	0	14	1	2016
42067.87231	5.4	22	53.8	110	46	82	157	104	172.7260274	180	0	2	1	1	1	1	1	0	6	0	2016
43018.90237	5.9	25	61.4	114	70	92	147	61	148	300	0	1	1	1	1	1	1	1	10	0	2016
143035.685	4.8	23	73.2	110	66	72	116	60	145	720	0	3	1	1	1	1	1	1	7	0	2016
34308.81094	5.7	29	67.5	118	72	118	269	504	174	480	0	2	1	1	1	1	1	0	11	0	2016
111459.2658	5	26	78.3	132	50	103	168	111	78	360	0	3	1	1	1	1	1	1	10	1	2016
16018.92295	5.6	20	93.8	122	64	162	234	459	109	840	0	5	1	1	1	1	1	1	4	0	2016
16890.2499	5.4	28	81.3	122	80	84	229	567	75	360	0	5	1	1	1	0	1	1	9	1	2016
32608.64466	5.3	23	79.3	114	66	70	177	197	113	300	0	4	1	1	1	1	1	0	2	1	2016
27757.33553	4.6	25	94.8	116	70	79	159	36	191	300	0	4	0	1	1	1	1	1	8	0	2016
16973.98761	4.8	25	53.9	124	84	126	128	39	147	420	0	5	1	1	1	1	1	0	13	2	2016
83866.76699	5.2	24	103.7	122	70	94	154	108	165	180	0	3	1	1	1	1	1	0	14	0	2016
49005.56562	5.2	22	56.1	134	40	72	175	172	178	30	0	2	1	1	1	1	1	1	6	0	2016
19915.55375	5.2	26	78.4	132	74	93	274	243	115	480	0	5	1	1	1	0	0	1	11	0	2016
28599.64724	5.4	26	84.7	118	52	91	137	69	103	180	0	4	1	1	1	1	1	1	7	0	2016
18514.88399	5.3	23	80.5	124	72	82	188	222	172.7260274	600	0	5	1	1	1	1	1	1	13	0	2016
32758.64881	5.7	27	104.6	118	74	106	154	46	122	720	0	1	1	1	1	1	1	1	12	1	2016
34504.29473	5.5	23	87.8	110	64	85	183	527	61	720	0	1	0	1	1	1	1	1	10	1	2016
16119.53122	5.8	22	71.7	104	76	103	262	110	121	180	0	5	1	1	1	1	1	1	13	2	2016
92969.94565	4.9	24	84.90760234	126	72	101	145	116	172.7260274	960	0	3	1	1	1	1	1	1	14	0	2016
35473.82238	5.7	25	94.8	120	62	94	186	374	58	360	0	1	1	1	1	1	1	0	9	0	2016
27757.33553	5.5	26	77.8	112	80	73	129	22	172.7260274	300	0	4	1	1	1	1	1	1	8	3	2016
24563.98339	5.8	25	64.8	132	60	83	161	45	80	300	0	4	1	1	1	1	1	0	4	0	2016
39138.95158	5.3	23	105.2	128	70	76	184	217	272	120	0	1	0	1	1	0	0	1	12	1	2016
62392.77398	5	27	95.1	122	74	101	203	177	44	600	0	3	1	0	1	1	1	1	7	0	2016
27825.89276	5	28	99.9	116	66	76	150	97	73	120	0	4	0	1	1	1	1	0	12	1	2016
110117.7512	5.4	25	72.7	112	70	78	206	33	258	120	0	3	0	1	1	1	1	1	6	0	2016
81921.13992	5.3	27	78.6	104	50	81	173	122	172.7260274	360	0	3	1	1	1	1	1	1	9	0	2016
35764.68244	5.2	23	90.9	120	66	86	169	90	308	480	0	2	1	1	1	0	1	1	9	1	2016
26891.36836	5.4	26	151.5	134	66	92	190	406	187	480	0	1	0	1	1	0	1	1	13	0	2016
58353.77296	5.4	25	140	128	70	68	183	443	113	720	0	3	1	1	1	1	0	1	10	1	2016
106919.5637	5.3	24	166.3	124	54	114	175	118	74	360	0	3	1	1	1	1	1	0	10	1	2016
41452.68843	5.3	23	97.3	122	60	103	212	110	342	240	0	3	1	1	1	1	1	1	14	0	2016
42336.25784	5.2	29	66.8	104	76	91	228	145	437	120	0	2	1	1	1	1	1	1	6	0	2016
28120.20411	5.4	25	65.9	118	72	90	258	135	89	540	0	4	1	1	1	1	1	0	8	1	2016
81921.13992	5.1	28	68.2	118.170347	68.83911672	75	197	68	84	180	0	3	1	1	1	1	1	1	9	0	2016
80819.11245	5.6	29	117.3	118	72	93	118	81	261	180	0	5	0	1	1	0	1	1	13	0	2016
23897.56256	5.2	25	91.1	130	56	92	153	44	533	600	0	4	1	1	1	1	1	1	2	2	2016
23365.95418	5.7	26	78.4	138	60	82	163	61	123	180	0	4	1	1	1	1	1	0	4	1	2016
28120.20411	5	24	104	110	68	78	191	57	278	540	0	4	0	1	1	1	1	0	9	3	2016
29787.08535	5.8	22	65.5	108	56	88	121	78	208	240	0	4	1	1	1	1	1	1	7	1	2016
117414.8133	5.4	25	83.6	120	70	92	183	88	137	480	0	3	1	1	1	1	1	1	11	0	2016
62876.52146	5.1	27	96.7	140	62	94	193	81	175	300	0	5	1	1	1	1	1	1	2	0	2016
30380.70722	5.3	29	90.4	118	74	93	214	95	50	840	0	1	1	1	1	1	1	1	14	0	2016
27495.39326	5.6	20	103.9	130	74	99	130	100	69	300	0	2	1	1	1	0	1	1	13	0	2016
122588.5425	5.1	24	100.3	120	68	91	186	159	182	240	0	3	1	1	1	1	1	0	13	1	2016
31390.49425	5.4	26	105	126	80	109	219	406	59	240	0	1	1	1	1	1	1	1	8	1	2016
168621.303	5.3	23	60.8	118	64	86	150	37	226	780	0	3	1	1	1	1	1	1	13	0	2016
32403.12859	5.3	29	109	122	66	98	199	496	172.7260274	360	0	2	1	1	1	1	1	1	13	0	2016
19271.9863	5.3	22	81.1	100	60	81	178	150	358	900	0	5	1	1	1	1	1	1	14	1	2016
32670.24343	5.5	27	86.4	112	68	84	256	110	96	300	0	1	1	1	1	1	1	1	9	0	2016
157972.3096	4.8	22	130.3	126	80	95	144	157	150	360	0	3	1	1	1	1	1	0	14	0	2016
19646.69162	5.6	24	54.6	100	58	91	169	97	60	120	0	5	1	1	1	1	1	1	14	0	2016
70052.19371	5.3	26	79.6	116	64	98	300	133	172.7260274	300	0	3	1	1	1	1	1	1	4	1	2016
32816.20484	5.1	27	128.2	122	82	98	181	50	232	840	0	5	1	1	1	1	1	0	10	0	2016
58839.48453	5.3	27	72.5	118	74	93	169	59	172.7260274	240	0	3	1	1	1	1	1	0	8	1	2016
31666.69385	5.6	26	61	118	76	99	282	341	291	180	0	1	1	1	1	1	1	1	9	2	2016
34762.20953	5.5	29	118.5	124	64	95	167	119	193	240	0	1	1	1	1	1	0	0	3	1	2016
33027.64152	5.3	29	80.9	126	76	106	267	452	283	360	0	1	1	1	1	1	1	0	4	0	2016
52097.80294	5.7	28	135.5	124	74	86	167	84	172.7260274	600	0	3	1	1	1	0	0	1	9	2	2016
20250.30432	5.6	29	101.6	122	74	88	287	226	75	720	0	5	1	1	1	0	1	1	12	1	2016
18395.34904	5.5	29	87.3	106	56	87	167	99	151	180	0	5	1	1	1	1	1	0	4	1	2016
19646.69162	5.3	21	80.7	124	36	84	171	122	80	300	0	5	1	1	1	1	1	0	13	0	2016
53541.57076	4.6	24	73.2	94	72	77	142	68	72	420	0	3	0	1	1	1	1	1	8	1	2016
80819.11245	4.8	22	73.3	130	52	96	188	181	48	180	0	3	1	1	1	1	1	0	11	1	2016
87562.42672	5	25	70.6	124	70	68	162	302	166	480	0	3	1	1	1	1	1	1	9	0	2016
15043.55595	5	25	67.8	104	72	89	169	68	73	480	0	5	0	1	1	1	1	0	1	0	2016
103687.1202	4.9	29	96.9	114	46	65	271	106	265	240	0	3	1	1	1	1	1	0	11	0	2016
39889.76479	5.9	29	104.9	132	54	125	201	180	170	120	0	1	1	1	1	1	1	1	8	0	2016
29876.95651	5.2	26	56.3	110	70	98	122	78	172.7260274	240	0	1	1	1	1	1	1	0	5	2	2016
20692.5096	5.3	22	71.2	116	56	84	159	85	96	360	0	5	1	1	1	0	1	1	6	0	2016
43713.74416	5.3	20	84.9	114	56	81	164	53	541	360	0	3	1	1	1	1	1	0	8	0	2016
12107.26105	5.2	22	59.2	108	60	84	140	143	249	480	0	5	1	1	1	1	1	1	10	0	2016
110821.9222	5.6	22	107.8	116	84	87	219	131	254	60	0	3	1	1	1	1	1	0	14	0	2016
18226.03604	5	20	63.1	102	68	78	164	97	30	600	0	5	1	1	1	1	1	1	4	0	2016
24121.74022	5	21	64.5	124	80	83	155	134	526	420	0	5	1	1	1	1	1	1	12	1	2016
33074.13177	5.3	27	86.5	116	48	93	187	91	220	120	0	1	1	1	1	1	1	1	7	0	2016
22151.31639	5.4	27	60.3	112	66	86	194	83	222	480	0	5	1	1	1	1	1	1	10	0	2016
46675.57724	5.4	22	77.7	118.170347	68.83911672	87	208	33	132	120	0	3	1	1	1	1	1	1	10	0	2016
106919.5637	5.5	24	92.7	102	56	88	169	113	172.7260274	420	0	3	1	1	1	1	1	0	10	0	2016
42054.40477	5.2	27	97.1	126	50	115	224	415	211	600	0	2	1	1	1	1	1	0	13	1	2016
11233.64763	5.7	23	80.8	118.170347	68.83911672	96	133	50	172.7260274	480	0	5	1	1	1	1	1	1	8	1	2016
73148.19272	5.7	24	123.4	124	78	125	215	337	468	480	0	3	0	1	1	1	1	1	14	0	2016
15567.30599	4.8	23	72.7	120	66	93	209	89	172.7260274	360	0	5	1	1	1	1	1	0	11	1	2016
123714.222	4.7	27	115.6	136	78	90	149	82	74	780	0	3	1	1	1	0	1	1	14	0	2016
32144.09361	5.3	25	116	132	76	117	258	148	233	300	0	4	0	1	1	1	0	0	3	0	2016
35534.55552	4.8	28	82.9	126	56	79	185	94	187	180	0	4	1	1	1	1	1	1	10	0	2016
21566.19719	5.3	27	71.5	110	70	102	131	46	143	600	0	5	1	1	1	1	1	1	9	0	2016
114717.6479	4.8	21	82.2	128	74	88	164	58	82	300	0	3	1	1	1	1	1	1	14	2	2016
35618.49922	4.8	21	77	126	76	74	177	70	252	360	0	1	1	1	1	1	1	1	4	0	2016
60373.30974	5	27	98.5	118	64	96	168	92	205	300	0	3	1	1	1	1	1	1	7	0	2016
49156.80092	5.5	25	63.8	126	90	89	174	33	95	60	0	4	1	1	1	1	1	1	9	0	2016
40884.86622	4.8	27	78.3	118.170347	68.83911672	93	232	515	159	300	0	1	1	1	1	1	1	0	13	1	2016
39368.79702	5	20	121.2	106	42	75	128	314	134	300	0	1	1	1	1	1	1	1	3	2	2016
65273.07059	4.9	25	68.1	102	70	85	173	147	207	480	0	3	1	1	1	1	1	0	4	0	2016
133247.5551	5.2	28	54.5	120	60	85	181	202	136	300	0	3	1	1	1	1	1	1	10	0	2016
40074.16769	5.4	29	84.5	114	60	89	178	66	131	360	0	2	1	1	1	1	1	1	13	1	2016
24878.45581	5.5	29	76.6	122	50	124	134	83	60	300	0	2	1	1	1	1	1	1	13	2	2016
48497.47624	5.5	20	91.8	124	50	126	131	184	220	60	0	2	1	1	1	1	1	1	8	0	2016
22700.55023	5.5	28	132.2	118	78	92	151	139	165	300	0	4	0	1	1	1	1	0	9	1	2016
131903.5317	4.8	20	62	124	82	108	129	69	159	360	0	3	1	1	1	1	1	1	13	1	2016
112617.2624	4.4	25	52.1	118	68	91	151	53	152	240	0	3	1	1	1	1	1	1	8	0	2016
21328.1884	5.5	26	88.6	118.170347	68.83911672	94	195	116	172.7260274	600	0	5	1	1	1	1	0	1	6	0	2016
22151.31639	5.1	26	57.9	114	82	79	166	44	108	720	0	5	1	1	1	1	1	1	10	0	2016
31870.4593	5.4	23	103.2	118	78	87	170	151	273	540	0	2	1	1	1	1	1	1	7	0	2016
17659.96822	5.8	29	78.1	134	86	112	208	200	111	180	0	5	1	1	1	1	1	1	9	0	2016
20454.39851	5.5	27	90.2	132	84	95	208	154	88	600	0	5	1	1	1	1	1	1	6	0	2016
47684.93582	5.4	24	54.5	100	70	93	195	109	110	720	0	5	1	1	1	1	1	1	9	2	2016
40089.29893	5.2	22	74.2	98	74	80	147	59	172.7260274	240	0	4	1	1	1	1	1	1	4	1	2016
41361.39593	5.2	26	61.8	118	76	74	173	116	47	480	0	5	1	1	1	1	1	0	8	1	2016
99354.76478	5.4	29	89.2	126	62	86	183	232	220	540	0	3	0	1	1	1	1	0	14	0	2016
24121.74022	5	23	88.6	118.170347	68.83911672	86	111	178	172.7260274	300	0	5	1	1	1	1	1	1	12	0	2016
27764.61097	4.8	27	79.2	118	60	88	160	85	377	480	0	4	1	1	1	1	1	1	7	1	2016
21661.59688	5.3	26	76.3	128	80	84	184	207	60	540	0	5	1	1	1	1	1	1	6	1	2016
79308.82426	5.4	24	51.9	106	68	90	170	89	116	300	0	3	2	1	1	1	1	1	9	0	2016
37961.43437	5.4	27	109.8	118.170347	68.83911672	84	170	85	79	240	0	2	0	1	1	0	1	1	14	0	2016
36378.20034	5.3	21	57.3	118.170347	68.83911672	83	160	19	182	420	0	4	1	1	1	1	1	1	9	0	2016
37435.1742	5.5	20	63	108	58	83	192	211	214	360	0	1	1	1	1	1	1	1	9	0	2016
16510.96704	5.4	24	100.3	120	72	100	178	84	189	360	0	5	1	1	1	1	1	0	11	0	2016
31675.06218	5.2	21	78	128	14	83	245	84	137	240	0	4	1	1	1	1	1	0	9	1	2016
68705.05137	5.1	23	56.2	120	62	96	200	153	84	480	0	3	1	1	1	1	1	0	13	1	2016
54441.18592	5.3	29	95.8	114	68	73	148	125	56	480	0	1	1	1	1	1	1	1	12	1	2016
43336.17538	5.4	27	80.2	122	64	106	169	44	77	660	0	4	1	1	1	1	1	0	6	0	2016
86487.04646	4.7	25	89.5	108	64	86	155	126	53	600	0	3	1	1	1	1	1	1	8	0	2016
66467.8659	5.2	24	86.5	108	54	99	200	138	192	180	0	3	0	1	1	1	1	0	7	0	2016
19646.69162	5.5	22	51.9	124	68	91	203	60	17	360	0	5	1	1	1	1	1	1	13	1	2016
46947.16479	5.6	22	77.5	128	50	89	201	91	141	240	0	2	1	1	1	1	1	1	11	0	2016
37974.30622	5.3	29	69.2	110	68	86	158	52	172.7260274	780	0	1	1	1	1	1	1	1	13	1	2016
53704.38458	5	20	84.4	110	78	88	137	25	180	300	0	5	1	1	1	1	1	1	1	0	2016
61956.99161	5.5	24	85.8	114	86	78	183	420	56	300	0	3	1	1	1	1	1	0	11	1	2016
175951.5343	5.6	28	99.1	124	74	86	169	79	118	240	0	3	1	1	1	0	0	1	13	1	2016
40089.29893	5.3	22	71.7	106	68	82	161	58	156	180	0	4	1	1	1	1	1	1	4	1	2016
171133.4995	5.2	26	62.8	84	62	83	190	88	126	720	0	3	1	1	1	1	1	1	14	0	2016
69240.34398	5.2	29	83.5	126	72	92	220	282	131	180	0	3	1	1	1	1	1	0	7	0	2016
109375.2979	4.8	28	54.7	130	78	98	192	45	191	720	0	3	1	1	1	1	1	0	13	0	2016
35491.35849	5.5	21	76.2	116	66	96	112	25	144	240	0	4	0	1	1	1	1	0	3	0	2016
121025.5715	4.8	24	83.6	116	66	107	148	58	70	240	0	3	1	1	1	1	1	1	13	0	2016
30978.03956	5	22	94.6	130	90	89	167	77	73	120	0	5	1	1	1	1	1	0	9	1	2016
26633.56637	5.8	24	111.8	118.170347	68.83911672	100	144	115	140	660	0	4	1	1	1	1	1	1	7	0	2016
21661.59688	5.2	26	79	118	62	106	171	74	242	540	0	5	1	1	1	1	1	1	6	0	2016
68343.60362	5.4	25	140.9	134	62	103	174	221	215	840	0	3	1	1	1	0	1	1	14	0	2016
28120.20411	5.5	24	65.2	122	72	110	161	93	342	300	0	4	1	1	1	1	1	0	7	2	2016
28182.27076	5.6	22	102.9	110	62	116	176	106	172.7260274	360	0	4	1	1	1	1	1	0	11	0	2016
29286.80343	5.3	20	81.2	134	66	78	110	41	204	120	0	4	1	1	1	1	1	0	9	1	2016
50863.93154	5.5	29	131.1	106	60	83	234	209	172.7260274	600	0	3	1	1	1	0	0	1	4	2	2016
26869.92527	5.5	29	62.5	134	52	91	205	64	206	360	0	5	0	1	1	1	1	1	14	1	2016
148172.8983	5	20	61.6	110	46	86	170	113	175	300	0	3	1	1	1	1	1	0	9	0	2016
40344.61141	5.6	27	90.4	120	82	91	143	191	114	240	0	2	1	0	1	1	1	1	14	1	2016
53704.38458	5.7	20	88.4	116	66	99	190	159	172.7260274	480	0	5	1	1	1	1	1	1	1	0	2016
34019.38194	5.2	20	90.2	118	42	105	178	61	522	360	0	2	1	1	1	1	0	0	9	0	2016
39031.16505	5.3	22	117.7	132	72	95	183	113	180	240	0	5	1	1	1	1	1	0	9	1	2016
68705.05137	5.3	21	79.6	124	52	91	199	296	172.7260274	480	0	3	1	1	1	1	1	0	13	0	2016
32352.85906	5.6	22	75.1	104	66	91	162	138	205	180	0	2	1	1	1	1	1	1	8	0	2016
31233.05011	4.8	20	70.2	116	62	115	177	229	47	600	0	1	1	1	1	1	1	1	1	1	2016
29261.26355	4.7	25	79.2	138	68	91	144	91	172.7260274	180	0	1	1	1	1	1	1	1	10	1	2016
84186.57547	5.7	28	112.8	138	78	86	235	327	74	60	0	3	1	1	1	1	1	0	14	1	2016
28120.20411	5.7	20	75.9	102	54	62	164	140	264	300	0	4	1	1	1	1	1	0	10	1	2016
105352.267	5.2	25	95.8	112	84	86	239	114	148	240	0	3	1	1	1	1	1	0	13	1	2016
20001.60429	5.5	24	74.3	116	56	87	175	87	106	240	0	5	1	1	1	1	1	1	14	0	2016
19271.9863	5.5	21	117.9	116	82	112	149	206	283	600	0	5	1	1	1	0	0	1	6	2	2016
29215.0595	4.5	28	139.8	154	76	91	195	173	204	120	0	4	1	1	1	1	1	1	10	0	2016
31713.3315	5	23	66.6	118	54	93	186	95	121	540	0	2	1	1	1	1	1	1	10	1	2016
24913.20039	4.7	28	72.1	112	58	77	248	334	130	480	0	4	1	1	1	1	1	1	9	1	2016
31394.28895	5	20	63.5	108	72	93	78	59	472	240	0	1	1	1	1	1	0	1	2	1	2016
15764.17486	4.9	26	78.1	116	68	94	169	51	52	240	0	5	1	1	1	1	1	0	11	1	2016
13782.06768	5.6	27	61.9	124	76	89	151	197	120	480	0	5	1	1	1	1	1	1	12	0	2016
121806.1779	5.3	28	70.9	134	78	90	183	253	92	180	0	3	1	1	1	1	1	0	9	0	2016
29058.72088	5.3	21	82.4	118	66	95	137	77	358	360	0	4	1	1	1	1	1	1	11	0	2016
30878.71157	4.6	20	54.7	104	64	84	192	48	172.7260274	1080	0	4	1	1	1	1	1	1	10	1	2016
38652.57384	5.2	25	104	122	82	90	158	110	70	420	0	1	1	1	1	0	1	0	14	1	2016
61416.82252	5.3	26	105.8	124	74	80	181	182	118	480	0	3	1	1	1	1	1	0	10	1	2016
17463.78579	5.4	26	47.1	102	72	87	128	51	172.7260274	480	0	5	1	1	1	1	1	1	13	0	2016
15541.8706	5.7	29	106.2	122	68	111	177	203	172.7260274	180	0	5	1	1	1	0	1	1	14	1	2016
29467.73911	5.3	25	68.5	120	68	81	178	145	133	480	0	5	1	1	1	1	1	1	14	1	2016
40089.29893	5.2	20	66.3	108	70	90	143	62	284	600	0	4	1	1	1	1	1	1	4	0	2016
26110.35543	5.5	23	73.8	112	62	80	142	111	247	240	0	4	1	1	1	1	1	0	13	1	2016
33623.2504	5.6	22	48.5	126	58	91	173	57	162	180	0	1	1	1	1	1	1	1	9	0	2016
38652.57384	5.5	22	135	104	66	93	151	52	97	360	0	2	1	1	1	0	1	0	14	1	2016
27825.89276	5.9	20	106.1	126	52	110	195	66	529	360	0	4	0	1	1	1	1	0	5	0	2016
33414.8048	5.5	29	88.6	148	70	87	153	34	197	360	0	4	1	1	1	1	1	1	14	1	2016
39111.41747	5.2	24	99.5	128	72	102	173	128	181	300	0	2	1	1	1	1	1	1	14	1	2016
92969.94565	6.3	20	155.6	124	74	241	282	229	172.7260274	360	0	3	0	1	1	1	1	1	9	0	2016
46832.6547	5.3	26	69.8	116	70	81	161	61	107	360	0	4	1	1	1	1	1	1	11	3	2016
25032.70349	5.4	24	82.8	112	66	94	177	56	172.7260274	360	0	4	1	1	1	1	1	1	3	0	2016
27757.33553	4.4	24	79	118.170347	68.83911672	101	233	143	714	420	0	4	1	1	1	1	1	1	4	0	2016
36139.86584	5.6	26	76.4	126	0	90	165	32	172.7260274	540	0	4	1	1	1	1	1	1	8	1	2016
110821.9222	5	25	67.6	116	84	76	146	81	193	720	0	3	1	1	1	1	1	1	14	1	2016
26633.56637	5.4	22	67.2	116	62	81	219	55	161	120	0	4	1	1	1	1	1	1	9	2	2016
34684.46579	5.2	28	73.2	134	70	96	197	141	197	180	0	2	1	1	1	1	1	1	3	1	2016
51911.14467	5.1	20	162.1	114	84	93	221	81	225	300	0	3	0	1	1	0	1	0	7	0	2016
46804.44106	5.9	28	91.4	118	72	104	218	131	88	480	0	1	1	1	1	1	1	1	14	0	2016
35322.62812	5.8	27	175.3	118.170347	68.83911672	105	145	106	172.7260274	240	0	1	1	1	1	1	1	1	10	1	2016
28754.02541	5.3	24	75.9	112	64	93	201	200	194	480	0	2	1	1	1	1	1	0	9	0	2016
19747.10218	5.2	20	74.3	112	40	100	151	60	197	240	0	5	1	1	1	1	1	1	4	1	2016
69987.64342	4.8	28	112	114	68	89	183	97	103	300	0	3	1	1	1	1	1	1	3	1	2016
11501.898	5.3	29	88.3	106	66	98	212	73	92	360	0	5	1	1	1	1	1	0	11	2	2016
80819.11245	5.4	28	116.2	116	76	80	203	257	224	480	0	3	1	1	1	0	1	0	13	0	2016
168621.303	4.6	25	77.2	106	66	73	171	125	56	600	0	3	1	1	1	1	1	1	14	0	2016
23792.38379	5.6	22	92.6	118	86	85	216	101	245	480	0	4	1	1	1	1	1	0	8	0	2016
46620.68588	5.3	24	70	118.170347	68.83911672	68	221	237	172.7260274	360	0	1	1	1	1	1	1	1	10	0	2016
149048.001	4.7	22	84.7	120	66	77	147	92	349	480	0	3	1	1	1	1	0	1	9	1	2016
143150.2573	5	20	79	112	44	78	140	93	149	180	0	3	0	1	1	1	1	0	13	1	2016
47684.93582	5.2	28	67.4	96	56	104	108	41	184	360	0	5	1	1	1	1	1	0	4	0	2016
29388.88558	5.6	27	61.4	132	80	99	149	70	131	20	0	4	1	1	1	1	1	0	8	1	2016
42477.10893	5.3	23	93.2	116	54	70	173	89	109	300	0	1	1	1	1	1	1	1	4	0	2016
59721.30854	5.1	24	92.4	106	76	91	211	326	107	480	0	3	1	1	1	1	1	0	9	1	2016
15332.47684	5	25	80.2	114	76	80	251	117	84	360	0	5	1	1	1	1	1	1	9	0	2016
59284.10232	5.3	23	65.2	122	58	79	213	76	74	390	0	3	1	1	1	1	1	1	9	1	2016
43497.38479	5.4	25	63.4	98	62	84	187	86	172.7260274	600	0	5	0	1	1	1	1	1	10	0	2016
12538.68071	4.3	22	66.7	118.170347	68.83911672	92	133	67	172.7260274	660	0	5	1	0	1	1	0	1	8	1	2016
36796.77555	4.4	22	60.8	120	76	74	122	76	151	480	0	4	1	1	1	1	1	1	11	0	2016
29709.41831	5.9	27	72.4	100	44	94	191	121	92	360	0	4	1	1	1	1	1	0	8	1	2016
100908.6683	5	21	92.5	122	66	90.53846154	176.1982249	138.8786982	56	480	0	3	1	1	1	0	1	1	14	2	2016
23463.06132	5.5	24	90.5	110	66	92	190	164	194	720	0	5	1	1	1	1	1	1	6	0	2016
19148.38134	5.3	28	77.2	118.170347	68.83911672	93	248	88	41	300	0	5	1	1	1	1	1	0	3	0	2016
68705.05137	5.3	22	88.5	120	72	90	153	85	219	660	0	3	1	1	1	1	1	0	13	1	2016
34688.01958	5.7	26	126.3	122	88	116	214	292	157	600	0	2	1	1	1	1	1	1	4	1	2016
34751.8297	5.4	29	79	128	88	79	244	122	244	540	0	4	1	1	1	1	1	1	9	0	2016
32458.5958	5.4	21	68	112	74	84	185	92	422	120	0	1	1	1	1	1	0	1	10	1	2016
20992.45343	5.2	29	84.4	122	70	99	137	101	97	960	0	5	1	1	1	1	1	1	6	0	2016
37462.49891	4.8	26	63.3	120	76	96	135	40	757	480	0	2	1	1	1	1	1	0	11	2	2016
15043.55595	5.2	23	79.3	108	70	91	97	28	80	480	0	5	1	1	1	1	1	1	1	1	2016
29086.7353	5.6	23	67.9	112	48	92	215	186	273	180	0	4	1	1	1	1	1	1	8	1	2016
110687.3658	5.4	26	93.9	114	80	87	155	173	65	420	0	3	1	1	1	1	1	0	4	1	2016
35631.26477	5.5	21	83.4	116	32	99	128	183	123	600	0	1	1	1	1	1	1	1	2	0	2016
33371.12397	5.6	23	121.6	106	66	95	197	260	198	120	0	1	1	1	1	1	1	0	8	0	2016
44903.68889	5.2	23	71.3	116	46	67	174	106	221	300	0	1	1	1	1	1	1	1	9	1	2016
37435.1742	5.2	26	83.5	116	74	85	202	128	134	300	0	1	1	1	1	1	1	1	9	0	2016
119478.8968	4.6	22	115.6	120	50	78	177	52	54	120	0	3	1	1	1	1	1	0	9	2	2016
29286.80343	5.5	20	61.2	130	72	81	150	75	76	180	0	5	1	1	1	1	1	1	9	1	2016
30159.4286	5.1	21	94.7	118.170347	68.83911672	83	166	62	113	540	0	4	0	1	1	1	0	1	13	0	2016
23792.38379	4.7	21	85.2	114	58	89	190	136	136	420	0	4	1	1	1	1	1	1	7	0	2016
79308.82426	5.1	22	103	112	66	93	188	119	78	480	0	3	1	1	1	1	1	0	3	0	2016
27268.21058	5.2	20	59.8	112	68	83	134	66	88	540	0	4	1	1	1	1	1	0	11	0	2016
39123.21962	5.4	26	74.4	112	74	88	179	175	207	420	0	4	1	1	1	1	1	0	13	1	2016
30759.98312	5.6	29	83.1	114	56	64	146	98	124	480	0	4	1	1	1	1	1	1	13	1	2016
21117.60301	5.4	23	60.4	102	68	81	194	77	653	300	0	5	0	1	1	1	1	1	13	0	2016
36895.49141	5.3	24	86.6	120	76	99	126	37	31	540	0	4	1	1	1	1	1	1	7	1	2016
28887.86603	4.3	23	92.7	160	100	66	203	61	243	360	0	4	1	1	1	1	0	0	13	2	2016
36871.7877	5.4	29	103.7	122	68	123	202	237	96	360	0	1	1	1	1	1	1	0	9	1	2016
69987.64342	5.2	20	61.8	120	64	88	198	71	143	240	0	3	1	1	1	1	1	0	7	1	2016
19271.9863	5.3	25	58.8	94	48	73	137	50	172.7260274	360	0	5	1	1	1	1	1	1	14	0	2016
18355.53346	4.8	29	60.8	130	58	89	148	92	105	480	0	5	1	1	1	1	1	1	8	0	2016
27282.98458	5.4	29	58.9	124	68	91	149	98	265	180	0	4	1	1	1	1	1	0	13	1	2016
39017.96048	5.2	27	142.9	124	76	84	158	58	92	180	0	1	1	1	1	0	0	0	9	0	2016
20001.60429	5.5	22	59.8	104	68	80	183	48	172.7260274	600	0	5	1	1	1	1	1	1	14	0	2016
39636.29916	5.2	25	80.9	132	86	98	220	205	99	600	0	1	1	1	1	1	1	1	11	0	2016
30891.47713	5.4	22	159.9	142	66	85	135	85	263	360	0	1	0	1	1	0	0	1	13	0	2016
54383.10394	5.2	29	114.7	130	64	125	180	188	86	600	0	5	0	1	1	0	0	0	5	2	2016
21261.07414	5.5	21	61.6	110	62	83	145	46	173	300	0	5	1	1	1	1	1	0	10	0	2016
145013.9484	5.3	27	69.9	120	72	85	184	101	182	660	0	3	1	1	1	1	1	1	10	0	2016
30891.47713	4.8	22	87.9	138	72	91	226	128	172.7260274	300	0	2	1	1	1	1	1	0	14	0	2016
126834.1571	5.2	20	97	142	72	98	151	75	90	300	0	3	1	1	1	1	1	1	14	0	2016
148990.0265	5	23	73.6	112	78	65	137	67	85	360	0	3	1	1	1	1	1	0	9	0	2016
40656.39321	5.4	29	69.1	106	68	90	182	164	152	240	0	2	1	1	1	1	1	1	2	0	2016
54012.66944	5.9	29	95.2	122	72	108	278	186	91	720	0	1	1	1	1	0	1	1	10	3	2016
20771.48652	5.6	29	81.6	136	94	79	193	383	42	720	0	5	1	1	1	0	1	1	14	2	2016
10368.54588	5.5	29	70	116	64	87	212	118	280	180	0	5	1	1	1	1	1	1	13	0	2016
56176.481	5.4	23	65.1	108	66	95	146	74	98	180	0	3	1	1	1	1	1	1	8	1	2016
68705.05137	5.1	25	84.3	112	76	67	201	308	115	300	0	3	0	1	1	1	1	1	13	1	2016
33209.52136	5.3	26	80.9	106	70	82	132	69	45	900	0	2	1	1	1	1	1	1	8	0	2016
31785.61754	5.5	28	100	118	80	81	177	169	95	300	0	1	1	1	1	1	1	1	10	1	2016
39941.36487	5.4	24	75.8	126	58	78	177	122	34	420	0	2	1	1	1	1	1	1	4	2	2016
57063.23806	5.3	23	119.8	118.170347	68.83911672	104	210	475	133	120	0	2	0	1	1	0	1	0	7	2	2016
21863.07775	5	22	78.4	114	76	62	180	107	172.7260274	600	0	5	1	1	1	1	1	0	14	0	2016
26869.92527	5.3	25	71.3	112	60	91	185	105	42	300	0	5	1	1	1	1	1	1	14	1	2016
45610.50183	5	24	84.3	134	80	93	167	83	344	480	0	3	1	1	1	1	1	1	2	0	2016
42597.20043	5.3	26	104.6	134	74	90.53846154	176.1982249	138.8786982	349	180	0	1	1	1	1	1	1	1	4	1	2016
20344.90914	5.1	27	77.5	138	82	77	218	114	91	240	0	5	1	1	1	1	1	1	13	0	2016
127065.8156	5.6	27	70	110	56	75	180	81	95	360	0	3	1	1	1	1	1	1	14	0	2016
34288.92201	5.2	26	81.8	116	52	88	177	109	164	300	0	1	1	1	1	1	1	1	8	2	2016
34810.5556	5.9	24	83.2	106	66	88	169	98	172.7260274	317.9190751	0	4	1	1	1	1	1	1	5	0	2016
48780.04303	5.2	26	97.4	122	64	86	201	140	131	720	0	2	1	1	1	0	0	1	14	0	2016
46947.16479	5.3	24	80.6	124	62	86	206	183	222	180	0	1	1	1	1	1	1	1	13	1	2016
104388.4581	4.7	25	83.3	114	64	87	103	32	68	600	0	3	0	1	1	1	1	1	9	1	2016
32222.97728	5.7	28	123.5	126	72	90	126	30	95	720	0	4	0	1	1	0	0	1	10	2	2016
26052.85181	5.8	26	87	124	58	70	153	80	167	600	0	4	1	1	1	1	1	0	9	0	2016
17456.82407	5.4	26	78.1	118.170347	68.83911672	100	176	78	75	180	0	5	1	1	1	1	1	1	12	0	2016
30329.88393	5.6	23	57.9	110	64	77	177	43	172.7260274	540	0	4	1	1	1	1	1	1	9	0	2016
36902.91459	5.1	26	89.4	118	72	84	211	219	48	720	0	1	1	1	1	0	1	1	8	0	2016
22017.06136	4.7	29	65.8	118.170347	68.83911672	88	179	54	244	180	0	4	1	1	1	1	0	0	10	1	2016
21124.58988	5.4	29	85.1	116	76	90.53846154	176.1982249	138.8786982	213	600	0	5	1	1	1	1	1	1	9	1	2016
33774.2872	4.9	23	94.2	110	56	89	147	141	127	300	0	2	0	1	1	1	1	1	9	1	2016
28381.60232	5.6	23	98	130	68	88	146	38	79	720	0	4	1	1	1	1	1	0	7	1	2016
31116.90319	4.7	23	77	120	70	81	154	134	172.7260274	420	0	2	1	1	1	1	1	0	9	1	2016
34504.29473	5.6	27	111.4	126	80	104	159	573	191	240	0	1	0	1	1	1	1	1	5	1	2016
45974.19546	5.5	22	102.5	112	78	92	241	148	186	660	0	1	1	1	1	1	1	1	9	0	2016
123623.5285	5.1	22	88	124	64	77	137	75	327	600	0	3	1	1	1	0	1	0	14	0	2016
14259.07959	5.1	28	90.1	134	90	99	228	198	68	720	0	5	1	1	1	0	1	1	13	1	2016
27282.98458	6.9	28	159.2	156	68	110	181	349	172.7260274	420	0	4	1	1	1	1	1	1	12	0	2016
54511.36791	5.2	20	81.9	124	66	101	226	254	112	420	0	3	1	1	1	1	1	1	9	0	2016
133952.2594	4.8	28	81.4	130	76	96	188	183	218	660	0	3	1	1	1	1	1	0	11	0	2016
38072.16015	5.2	20	74.7	126	54	91	131	47	143	120	0	1	1	1	1	1	1	1	3	1	2016
11501.898	4.9	29	56.1	122	72	98	253	138	124	180	0	5	1	1	1	1	1	1	11	0	2016
48208.60373	5.6	21	70.5	102	50	76	138	75	172	480	0	2	0	1	1	1	1	0	5	1	2016
25557.21979	4.7	28	87.3	132	62	81	158	38	74	360	0	4	1	1	1	1	1	0	14	1	2016
33989.13731	5.5	27	100	128	58	86	245	910	384	600	0	1	1	1	1	1	1	1	2	0	2016
16408.28006	5.2	25	71.3	118	54	95	231	167	75	120	0	5	1	1	1	1	1	0	13	0	2016
27759.35789	5.5	21	78.5	90	46	91	180	74	172.7260274	780	0	4	1	1	1	1	1	0	3	1	2016
30329.88393	5.7	25	60	114	50	87	174	25	161	480	0	4	1	1	1	1	1	0	9	1	2016
29058.72088	5.6	23	82.8	130	50	92	174	60	120	300	0	4	1	1	1	1	1	1	11	0	2016
14067.40484	5	28	82.2	118.170347	68.83911672	80	182	144	172.7260274	300	0	5	1	1	1	1	1	1	9	0	2016
32118.87282	5	27	81.3	134	58	92	171	43	69	720	0	1	0	1	1	1	0	0	6	0	2016
33195.69741	5.4	27	89.6	96	62	94	202	93	108	300	0	1	1	1	1	1	1	1	6	0	2016
142614.9241	5.2	22	102.7	124	64	88	176	90	138	420	0	3	1	1	1	1	1	1	14	0	2016
139040.9271	5.5	28	69	112	74	104	181	191	109	360	0	3	1	1	1	1	1	1	13	0	2016
24913.20039	5.5	22	85.7	130	54	95	171	176	172.7260274	60	0	4	1	1	1	1	1	1	9	0	2016
29215.0595	5.2	29	75.9	130	48	77	239	103	129	60	0	4	1	1	1	1	1	0	10	0	2016
23624.79957	5.3	27	81.8	122	64	83	143	47	164	60	0	4	1	1	1	1	1	0	9	2	2016
138665.5636	4.5	28	84.90760234	118.170347	68.83911672	90	134	56	172.7260274	600	0	3	1	1	1	1	1	1	14	1	2016
18769.53682	4.9	20	68	106	68	85	138	49	185	600	0	5	1	1	1	1	1	1	9	0	2016
45463.95064	5.3	25	71.5	114	62	94	211	190	203	120	0	1	1	1	1	1	1	1	6	1	2016
132018.4304	4.9	26	79.6	116	54	87	129	104	541	180	0	3	1	1	1	1	1	1	4	0	2016
136203.7959	4.6	25	86.1	90	58	93	141	53	74	600	0	3	1	1	1	1	1	1	13	1	2016
13782.06768	5.8	25	39.2	112	80	89	162	112	174	240	0	5	1	1	1	1	1	1	12	0	2016
18010.01269	5.7	24	61.8	110	62	91	249	231	87	480	1	5	1	1	1	1	1	1	1	0	2016
43424.32829	5	27	107.9	138	76	88	172	135	43	600	1	4	0	1	1	0	0	1	10	1	2016
38537.18944	5.6	27	87.8	108	66	92	148	62	113	120	1	4	0	1	1	0	1	1	10	1	2016
26347.77074	5.2	29	68.4	114	80	94	203	59	348	360	1	1	1	1	1	1	1	1	10	1	2016
40405.57719	5.7	20	72.9	96	58	89	147	19	64	360	1	4	1	1	1	1	1	1	13	0	2016
35683.4136	5.4	20	60.4	116	62	82	217	53	526	300	1	4	1	1	1	1	1	1	8	3	2016
23096.4621	5.7	29	66.8	110	70	93	263	298	194	240	1	1	1	1	1	1	1	1	3	1	2016
63044.86991	5	21	39.7	94	62	78	173	52	293	180	1	3	1	1	1	1	1	0	10	3	2016
68402.5519	5	29	79.1	114	68	83	184	47	83	480	1	3	1	1	1	1	1	1	9	1	2016
32116.9991	5.6	23	99.3	114	66	98	300	284	46	360	1	2	1	1	1	1	1	1	9	4	2016
23177.37166	5.1	27	49.7	104	74	83	123	42	197	300	1	4	1	1	1	1	1	1	3	1	2016
31735.9649	5.3	28	68.4	114	64	90	160	64	72	480	1	4	1	1	1	1	1	1	9	0	2016
73707.18773	5	21	95.8	116	64	80	167	97	282	720	1	3	1	1	1	1	1	1	8	0	2016
18013.97539	5	29	81.5	114	78	81	169	66	173	120	1	5	1	1	1	1	1	1	10	0	2016
50798.05983	5.3	28	51.1	100	72	84	205	165	101	180	1	1	1	1	1	1	1	1	10	2	2016
25379.40858	5.5	25	44.6	92	60	75	181	40	224	480	1	4	1	1	1	1	1	0	9	0	2016
96343.26882	5.4	23	82.8	108	78	83	175	72	77	420	1	3	1	1	1	1	1	0	9	0	2016
101774.5019	5.1	21	63.2	116	68	81	178	47	119	420	1	3	1	1	1	1	1	1	11	0	2016
37725.5933	5.3	27	86.9	102	62	88	172	152	86	660	1	2	0	1	1	1	1	1	11	3	2016
34020.38125	5.3	26	59.8	108	76	108	149	172	79	180	1	2	1	1	1	1	1	1	6	1	2016
98480.34506	5.3	26	62.5	124	68	84	236	110	304	180	1	3	1	1	1	1	1	0	12	1	2016
25225.54145	5.1	28	50.8	104	54	83	230	71	80	420	1	5	1	1	1	1	1	1	10	0	2016
29782.45047	5.3	21	64.9	120	66	79	219	35	73	180	1	4	1	1	1	1	1	1	1	0	2016
18462.08121	5.9	29	92.9	116	58	92	169	73	168	360	1	4	1	1	1	0	1	1	3	1	2016
93511.13796	4.9	25	55.4	110	58	91	151	260	278	180	1	3	0	1	1	1	1	1	14	0	2016
31428.97842	5.1	27	85.1	116	78	87	168	179	81	600	1	2	0	1	1	0	1	0	10	0	2016
75925.39712	4.9	24	84.4	110	72	78	291	130	73	360	1	3	0	0	1	1	1	1	11	2	2016
19991.71856	5.5	28	142.1	124	60	84	163	83	164	300	1	2	0	1	1	0	0	1	13	1	2016
31453.64435	5	25	78.1	106	52	94	169	45	51	240	1	4	1	1	1	0	1	0	4	2	2016
30369.49935	5.5	29	71.4	118	72	94	159	121	138	60	1	4	1	1	1	1	1	0	1	2	2016
20622.9394	5.3	26	59.9	106	74	82	141	25	118	240	1	4	1	1	1	1	1	1	7	1	2016
39379.67386	5.6	28	124.9	118	56	91	243	477	62	120	1	1	0	1	1	0	0	1	4	1	2016
27392.5824	5.1	25	78.2	130	70	75	225	145	153.3116883	300	1	1	1	1	1	1	1	1	10	2	2016
28629.20882	5.3	21	69.3	100	54	94	170	83	206	1080	1	4	1	1	1	1	1	1	14	1	2016
86993.47276	5	28	74.3	106	62	93	189	49	205	480	1	3	0	1	1	0	1	1	8	0	2016
80793.89041	5.2	25	106.9	106	66	99	153	46	132	420	1	3	1	1	1	0	0	1	8	0	2016
31571.30986	5.3	27	56.9	114	80	89	238	78	804	600	1	2	1	1	1	1	1	1	7	1	2016
45854.62234	5.3	28	64	84	56	93	131	132	98	300	1	2	0	1	1	1	1	1	7	3	2016
34230.06834	5.2	25	60.6	116	62	73	152	80	140	360	1	1	1	1	1	1	1	0	4	1	2016
52313.47416	4.7	26	60	102	70	94	131	54	237	600	1	5	1	1	1	1	1	1	14	1	2016
62038.03757	4.9	22	64.5	88	60	79	165	61	142	600	1	3	0	1	1	0	1	0	10	0	2016
21258.42615	5.7	24	100.8	109.8456973	65.55489614	83	199	62	106	600	1	4	1	1	1	1	1	1	4	4	2016
101774.5019	4.9	24	56	109.8456973	65.55489614	90	206	41	153.3116883	600	1	3	1	1	1	1	1	1	11	1	2016
37610.904	5.1	28	75.7	126	64	113	181	99	81	300	1	1	1	1	1	1	1	0	14	3	2016
24105.70751	4.4	22	59.8	120	76	80	164	125	85	540	1	2	1	1	1	1	1	1	8	5	2016
26170.05722	5.3	23	61.9	118	66	84	149	85	278	480	1	1	1	1	1	1	1	0	8	1	2016
68791.28854	4.7	21	79.2	116	78	81	137	71	182	360	1	3	1	1	1	1	1	1	12	0	2016
96268.87225	4.8	25	88.4	118	66	81	121	60	100	180	1	3	1	1	1	1	1	1	5	1	2016
24600.11454	5.5	25	43.6	94	64	89	157	40	78	480	1	5	1	1	1	1	1	1	6	0	2016
22606.61393	5.6	22	99.7	144	58	82	122	53	199	30	1	1	1	1	1	1	1	1	7	1	2016
23386.15235	4.9	23	78.5	112	64	88	187	64	147	900	1	1	0	1	1	1	1	1	12	0	2016
17113.85029	5.3	21	60.2	98	70	77	194	103	87	300	1	5	1	1	1	1	1	1	12	1	2016
33910.73345	5.2	22	41.9	110	66	79	158	57	355	300	1	4	1	1	1	1	1	1	9	0	2016
72074.28754	4.9	25	63.8	110	72	79	198	73	163	180	1	3	1	1	1	1	1	1	10	0	2016
36654.38886	5	20	65.1	120	72	87	157	66	153.3116883	319.5819672	1	4	1	1	1	1	1	0	8	1	2016
16688.19444	4.6	29	74.4	96	42	83	229	124	70	720	1	2	0	1	1	1	1	0	9	5	2016
108241.6013	5.4	25	57.4	122	82	80	158	42	169	180	1	3	1	1	1	1	1	1	14	0	2016
67048.48861	5	28	45.9	118	76	81	162	84	114	60	1	3	1	1	1	1	1	1	13	0	2016
25379.40858	3.8	27	55.9	138	92	77	343	231	167	600	1	4	1	0	1	1	0	1	1	1	2016
43187.86822	4.8	28	65.1	112	72	95	169	93	162	480	1	1	1	1	1	1	1	1	11	0	2016
52875.55383	5.3	28	74.7	120	58	81	151	129	126	360	1	3	0	1	1	1	1	1	8	1	2016
85881.5888	4.4	28	77.9	106	54	73	196	185	54	180	1	3	1	1	1	1	1	1	13	3	2016
19747.61392	5.4	26	73.3	114	60	74	176	73	179	480	1	4	1	1	1	1	1	1	3	1	2016
36943.73895	5	22	59.2	118	70	96	149	81	153.3116883	180	1	1	1	1	1	1	1	1	9	1	2016
75728.67022	5.5	28	69.4	124	54	91	159	62	73	720	1	3	0	1	1	1	1	1	12	0	2016
30504.88013	5.5	26	76.8	109.8456973	65.55489614	81	164	104	295	180	1	2	1	1	1	1	1	1	14	1	2016
15580.92659	5.5	29	57.6	96	70	101	203	225	25	720	1	5	1	1	1	1	1	1	14	2	2016
26675.25048	5	25	54.4	96	56	85	216	46	149	600	1	1	1	1	1	1	1	1	6	0	2016
32962.56092	5.4	20	88.1	110	76	87	201	161	153.3116883	180	1	5	0	1	1	0	1	1	13	1	2016
22606.61393	4.9	25	46.7	102	54	80	138	36	105	180	1	1	1	1	1	1	1	1	9	0	2016
40698.76421	5.3	26	51.3	102	74	80	122	110	483	319.5819672	1	4	1	1	1	1	1	1	12	1	2016
24157.53778	5.2	23	52	112	68	78	148	62	58	420	1	5	1	1	1	1	1	0	14	0	2016
19991.71856	5.1	22	56.8	116	64	89	133	78	150	180	1	2	1	1	1	1	1	1	13	0	2016
17746.04618	5.3	29	62.3	114	82	63	198	186	208	60	1	1	0	1	1	1	1	1	11	1	2016
23978.8021	5	22	70.2	106	70	75	121	65	34	480	1	2	1	1	1	0	1	0	10	0	2016
57113.24535	4.9	24	54.5	109.8456973	65.55489614	84	195	62	76	120	1	3	1	1	1	1	0	1	14	1	2016
25412.98008	5	25	60.5	108	60	87	196	150	63	480	1	1	1	1	1	1	1	1	2	1	2016
71575.14427	4.2	26	59	112	82	91	132	61	153.3116883	360	1	3	1	1	1	1	1	0	4	0	2016
18529.81389	5	29	66.3	106	52	84	157	124	54	240	1	2	1	1	1	1	1	1	13	1	2016
41056.37346	6	29	68.8	109.8456973	65.55489614	98	234	167	232	360	1	1	1	1	1	1	1	1	8	0	2016
35660.54496	4.6	20	57.6	104	72	92	171	150	268	420	1	2	1	1	1	1	1	1	2	1	2016
123878.3885	5.2	29	122.4	128	78	97	178	171	60	600	1	3	0	1	1	0	1	1	14	1	2016
32782.7769	5.1	22	83.5	90	48	63	158	36	89	360	1	4	1	1	1	0	1	0	4	1	2016
73172.49344	4.7	27	60.6	116	84	87	154	46	75	600	1	3	1	1	1	1	1	1	9	1	2016
112100.033	5.1	26	61.2	109.8456973	65.55489614	82	193	129	153.3116883	360	1	3	1	1	1	1	1	1	9	1	2016
92220.8573	5.3	20	68.7	130	58	81	193	121	73	180	1	3	1	1	1	1	1	1	14	1	2016
30230.71371	5.1	22	58.5	109.8456973	65.55489614	106	143	79	153.3116883	240	1	4	1	1	1	0	1	1	12	1	2016
16828.03578	5.5	29	98.5	118	70	99	189	260	153.3116883	600	1	5	1	1	1	0	1	0	13	0	2016
27392.5824	4.8	23	63.9	108	66	79	222	124	60	300	1	1	1	1	1	1	1	1	10	1	2016
22606.61393	5.7	21	85.9	124	52	90	152	102	170	240	1	1	1	1	1	1	1	1	8	2	2016
80403.80927	5.4	20	55	110	60	81	183	104	207	300	1	3	1	1	1	1	1	1	9	1	2016
35708.11527	5.2	23	78.3	126	70	92	175	96	144	600	1	1	0	1	1	1	1	0	11	1	2016
18092.59751	5.3	26	43.7	102	60	76	188	46	153.3116883	840	1	5	1	1	1	1	1	1	9	1	2016
74598.25747	5.4	22	71.9	122	50	87	148	95	160	240	1	3	1	1	1	1	1	1	10	0	2016
18275.82265	5.4	21	122.7	106	68	84	215	57	17	120	1	4	0	1	1	0	1	1	13	1	2016
43398.06299	5.1	25	72	94	68	88	123	26	172	420	1	2	1	1	1	1	1	1	6	0	2016
20091.23174	5.4	24	59.1	106	62	78	176	53	64	240	1	5	1	1	1	1	1	1	4	1	2016
121486.3303	5.8	21	61.4	120	66	98	222	102	118	180	1	5	1	1	1	1	1	1	5	0	2016
14561.17169	5	20	39	110	80	86	191	76	153.3116883	720	1	5	1	1	1	0	1	1	10	0	2016
28244.38286	5.1	20	54.2	109.8456973	65.55489614	96	150	41	171	360	1	2	1	1	1	1	1	1	13	1	2016
23096.4621	4.9	27	57.5	112	56	88	169	82	111	180	1	2	1	1	1	1	1	1	8	0	2016
20669.71342	5.7	25	44.6	108	64	86	134	61	631	300	1	1	1	1	1	1	1	1	13	1	2016
25670.90682	4.8	28	46.3	92	54	84	229	162	92	300	1	1	1	1	1	1	1	1	14	1	2016
96256.98078	4.9	26	62.3	114	66	74	124	106	343	420	1	3	0	1	1	1	1	1	13	2	2016
32854.07846	5.7	28	63.9	112	62	88	216	144	167	180	1	1	1	1	1	1	1	1	13	1	2016
24354.65435	5.5	25	44.3	109.8456973	65.55489614	83	301	99	149	600	1	5	1	1	1	1	1	1	11	1	2016
83110.1968	4.9	29	63.8	118	62	82	243	283	153.3116883	360	1	3	1	1	1	1	1	1	11	4	2016
35740.03729	4.7	23	50.5	110	82	79	169	77	85	300	1	2	1	0	1	1	1	1	10	1	2016
113777.7231	4.9	27	83.4	122	72	86	162	87	91	360	1	3	0	1	1	1	1	1	13	0	2016
22940.45093	5	27	58.3	120	64	83	181	96	122	600	1	2	1	1	1	1	1	1	11	2	2016
75787.5713	4.8	23	80.8	114	52	81	124	31	81	420	1	3	0	1	1	1	1	1	9	0	2016
62396.97926	5.4	25	50.2	110	66	89	185	119	153.3116883	480	1	3	1	1	1	1	1	1	8	1	2016
90541.34247	5.8	26	107.9	124	86	99	184	211	148	360	1	3	0	1	1	0	0	1	14	1	2016
21723.70009	5.2	22	64.8	126	74	82	108	35	144	600	1	1	1	1	1	1	1	1	8	1	2016
23606.26751	4.8	25	54	106	68	85	205	77	152	900	1	5	1	1	1	1	1	1	8	0	2016
55594.90924	4.9	26	60.6	106	72	86	130	105	153	540	1	3	1	1	1	1	1	1	14	1	2016
35205.6822	4.8	23	66.8	109.8456973	65.55489614	82	200	81	193	300	1	4	1	1	1	1	1	0	3	0	2016
18981.57275	5	20	69.8	118	66	63	172	77	214	180	1	2	1	1	1	0	0	1	6	2	2016
67212.06259	5	28	68.1	98	54	79	157	88	93	300	1	3	1	1	1	1	1	1	8	1	2016
27046.92027	5.7	29	62.7	106	64	137	146	51	153.3116883	240	1	4	1	1	1	1	1	1	10	1	2016
66697.57208	5	25	58.4	94	46	96	143	85	116	360	1	3	1	1	1	1	1	0	9	2	2016
83562.22371	5.3	23	55.9	100	66	81	179	51	78	480	1	3	1	1	1	1	1	1	6	1	2016
60595.16911	5.2	24	92.7	108	64	88	111	48	151	180	1	5	1	1	1	1	1	0	2	1	2016
55769.61901	4.9	26	97.9	122	74	79	298	399	34	180	1	3	1	1	1	0	1	1	11	1	2016
27106.61799	5.5	22	42.5	100	72	85	241	82	92	840	1	4	0	0	1	1	0	1	5	5	2016
72127.25931	4.9	29	70.5	109.8456973	65.55489614	94	180	110	99	240	1	3	1	1	1	1	1	1	7	1	2016
27277.75834	5.7	22	66.7	106	72	97	185	171	58	300	1	2	1	1	1	1	1	1	1	1	2016
20313.58105	5.1	25	49.3	108	80	80	159	66	76	240	1	5	0	1	1	1	1	0	9	1	2016
77479.2221	5.6	29	65.5	96	66	101	193	105	102	540	1	3	1	1	1	1	1	1	10	1	2016
28307.57858	5.5	21	129.4	124	68	79	161	84	259	660	1	4	1	1	1	0	0	1	11	1	2016
83460.92266	5.3	21	73.6	116	70	87	223	121	72	480	1	5	1	1	1	1	1	1	14	1	2016
27521.26697	5.7	25	119.6	109.8456973	65.55489614	99	156	76	170	240	1	1	1	1	1	0	0	1	1	1	2016
68049.2884	4.7	22	64.1	112	56	82	154	70	71	300	1	3	1	1	1	1	1	0	3	1	2016
29654.27952	4.9	23	55.3	100	48	91	201	146	70	540	1	1	1	1	1	1	1	1	8	0	2016
23323.04041	5.3	21	71.2	122	56	88	145	29	153.3116883	180	1	1	1	1	1	1	1	1	10	1	2016
17022.59212	4.7	28	88.2	140	84	101	139	75	93	360	1	1	1	1	1	0	0	1	12	1	2016
62038.44452	5.4	25	60.7	106	56	60	180	121	289	480	1	3	1	1	1	1	1	1	8	1	2016
109037.6846	5.1	23	69.1	102	54	79	148	82	341	480	1	3	1	1	1	1	1	1	14	0	2016
27046.92027	5.4	24	78.8	109.8456973	65.55489614	75	166	73	153.3116883	420	1	4	1	1	1	1	1	1	7	1	2016
31859.12293	5.2	25	61.1	112	66	85	184	73	179	300	1	1	1	1	1	1	1	1	4	1	2016
23132.34914	5	28	70.8	94	62	81	221	351	113	360	1	1	1	1	1	1	1	1	10	1	2016
79311.28715	5.1	26	75.1	136	74	94	175	102	75	600	1	3	1	1	1	1	1	1	10	1	2016
31428.97842	5.7	23	94.6	114	68	96	131	139	153.3116883	240	1	2	1	1	1	1	1	1	14	1	2016
27895.32347	4.9	20	68.3	110	56	85	286	87	73	180	1	4	1	1	1	1	1	1	13	4	2016
33083.13517	5.2	24	66.2	114	70	88	172	125	156	180	1	1	1	1	1	1	1	1	14	0	2016
28244.38286	5.4	22	48.6	92	56	92	147	49	251	360	1	2	1	1	1	1	1	1	12	0	2016
99560.16271	5.1	26	108.2	108	64	78	144	71	158	480	1	3	1	1	1	0	1	1	12	1	2016
101386.762	4.8	22	65.3	96	52	85	143	67	152	600	1	3	1	1	1	1	1	1	3	1	2016
91865.81877	4.8	25	56.9	100	66	82	200	152	94	360	1	3	1	1	1	1	1	1	14	1	2016
37185.55587	5.4	25	122.2	112	74	109	158	107	136	480	1	2	0	1	1	1	1	0	9	0	2016
72823.09724	4.8	27	61.3	118	52	74	137	97	104	240	1	3	1	1	1	1	1	0	8	1	2016
34132.25463	5.7	27	91.9	124	56	87	167	45	118	480	1	4	1	1	1	0	1	1	7	3	2016
19411.73466	5.9	28	55.3	110	56	71	187	105	44	120	1	5	1	1	1	1	1	1	9	1	2016
39377.5838	5.2	27	64.8	124	80	82	164	40	139	300	1	4	1	1	1	1	1	1	4	0	2016
30829.51095	5.6	23	65.4	130	90	116	217	207	127	600	1	5	0	1	1	0	0	0	10	3	2016
82016.34421	5.3	21	52.6	116	72	90	185	42	90	420	1	3	1	1	1	1	1	1	14	0	2016
23395.65425	5.2	28	65.6	100	68	85	157	50	74	600	1	5	1	1	1	1	1	1	6	0	2016
28360.17792	5.1	27	84.5	116	62	93	182	76	81	660	1	2	1	1	1	1	1	1	11	0	2016
35941.77551	5.5	20	83.6	108	76	92	180	163	95	420	1	5	1	1	1	1	1	1	7	5	2016
78764.77858	5.3	27	61	109.8456973	65.55489614	83	215	73	117	180	1	3	0	1	1	1	1	0	4	0	2016
21723.70009	5.3	24	81.3	94	66	89	151	70	58	360	1	1	1	1	1	0	1	1	13	1	2016
69107.35491	5.3	28	53	106	58	91	161	104	56	240	1	3	1	1	1	1	1	1	14	1	2016
38202.34841	4.6	23	60.8	100	54	76	247	94	135	540	1	1	1	1	1	1	1	1	9	2	2016
18120.09425	4.9	29	68.3	110	58	71	247	160	127	660	1	5	0	1	1	0	1	1	12	1	2016
21799.25175	5.9	25	153.6	128	62	94	217	273	77	660	1	1	1	1	1	0	1	1	13	1	2016
111937.9968	5.5	25	57.7	110	62	85	211	59	101	480	1	3	1	1	1	1	1	1	9	1	2016
31569.03976	5.3	24	59.4	116	66	82	179	74	112	300	1	2	1	1	1	1	1	1	8	0	2016
25379.26204	5.5	22	92.6	110	52	97	123	73	50	20	1	2	0	1	1	1	1	1	7	0	2016
25651.00496	5.7	27	65.4	122	88	96	185	169	149	480	1	5	1	1	1	1	1	1	6	1	2016
26170.05722	5.4	29	79.9	120	72	85	150	108	136	360	1	1	0	1	1	1	0	1	9	0	2016
24632.3558	5.2	20	90.6	96	58	97	225	271	201	480	1	1	1	1	1	1	1	1	10	1	2016
53306.28644	5	29	59.5	114	72	92	227	71	91	240	1	3	1	1	1	1	1	1	13	4	2016
33545.65714	5.6	23	62.4	110	56	83	171	65	45	240	1	4	1	1	1	1	1	1	10	1	2016
45622.0719	5.2	26	60.6	112	64	82	182	28	153.3116883	480	1	4	1	1	1	1	1	1	11	2	2016
22536.36013	5.4	28	89.5	118	72	93	170	42	156	240	1	5	0	1	1	0	1	1	11	0	2016
24312.06537	5.4	27	93.7	126	58	95	179	128	159	180	1	2	1	1	1	1	1	1	5	0	2016
33670.36304	5.5	25	50.3	100	70	78	244	88	179	600	1	4	1	1	1	1	1	1	10	1	2016
82292.37531	5	27	63.5	106	66	79	188	51	65	180	1	3	0	1	1	1	1	1	8	1	2016
33670.36304	5.6	27	71	120	66	90	157	62	211	180	1	4	1	1	1	1	1	1	12	2	2016
18092.59751	4.5	26	49.2	116	74	80	185	85	393	480	1	5	1	1	1	1	1	1	4	0	2016
19057.71293	5.3	27	81.3	122	84	87.6878453	172.2038567	100.9972376	210	600	1	5	0	1	1	0	1	1	4	1	2016
18691.91102	5.2	24	54.1	94	52	94	215	56	111	300	1	5	1	1	1	1	1	1	14	1	2016
26442.36083	6.1	27	162.1	130	70	83	134	79	153.3116883	240	1	4	1	1	1	0	1	1	10	1	2016
24823.63542	5.2	20	47.7	116	58	104	177	101	250	240	1	1	1	1	1	1	1	1	13	1	2016
55882.74719	5.2	20	91.2	124	74	80	152	76	79	360	1	3	1	1	1	0	0	1	8	1	2016
27392.24085	5.5	28	60.7	110	72	83	175	152	162	360	1	5	0	1	1	1	1	1	11	1	2016
24540.88358	5.1	28	52.9	112	70	88	198	159	168	180	1	5	1	1	1	1	1	1	13	1	2016
31426.8309	5.4	29	85.2	136	86	111	158	90	54	480	1	4	1	1	1	1	1	0	7	1	2016
33366.66666	5.2	22	88.4	104	54	93	255	68	153.3116883	600	1	4	1	1	1	0	0	1	8	1	2016
54706.80941	5.2	26	75.5	120	54	81	160	46	285	480	1	3	1	1	1	1	0	1	13	2	2016
27734.54605	5.2	23	49.3	150	90	78	155	37	153.3116883	180	1	4	1	0	1	1	1	0	1	0	2016
32802.45619	5	21	88.4	110	72	90	169	102	512	840	1	1	0	1	1	1	1	0	4	0	2016
30214.94753	5.6	20	83.5	114	64	88	152	100	95	660	1	1	1	1	1	1	1	1	11	1	2016
28360.17792	5.2	29	73.4	100	66	78	143	72	76	480	1	1	1	1	1	1	1	0	11	0	2016
54231.80779	5.2	20	100	118	60	91	182	168	77	360	1	3	1	1	1	1	1	1	14	0	2016
23952.05623	5.1	26	47.8	106	66	87	160	33	100	480	1	5	1	1	1	1	1	1	11	1	2016
74181.29559	5	23	53.4	122	48	87	145	68	52	180	1	3	1	1	1	1	1	1	8	1	2016
32598.26854	5.1	26	48.4	108	56	93	166	56	81	600	1	2	0	1	1	1	1	1	13	0	2016
20398.77174	5.5	20	71	104	44	94	131	48	190	60	1	4	0	1	1	1	1	1	12	1	2016
26051.02791	5.6	24	86.6	124	66	88	160	68	428	420	1	4	0	1	1	1	0	1	8	1	2016
92567.02646	5.1	26	64.6	114	78	106	136	36	185	540	1	3	1	1	1	1	1	1	8	0	2016
52261.06513	5.1	27	101.4	114	78	86	225	163	172	600	1	3	0	1	1	1	1	1	13	1	2016
68215.5637	5.7	23	92.2	112	70	87	184	68	67	840	1	3	1	1	1	1	1	1	14	0	2016
27277.75834	5.1	23	133.8	146	78	103	151	137	232	300	1	1	1	1	1	1	1	0	1	0	2016
79204.53773	4.9	22	43.9	104	50	71	165	49	153.3116883	300	1	3	1	1	1	1	1	1	11	0	2016
21854.94866	5.4	28	90	110	70	86	131	73	193	360	1	4	1	1	1	1	1	0	1	1	2016
26640.96527	5.1	23	49.4	109.8456973	65.55489614	81	152	81	225	480	1	5	1	1	1	1	1	1	8	1	2016
52313.47416	5.3	23	83.7	124	84	90	214	183	151	420	1	5	1	1	1	1	0	1	14	1	2016
70726.70549	5.6	28	97.4	134	80	76	169	256	71	600	1	3	1	1	1	0	1	1	13	0	2016
16394.58668	5	26	104.2	106	66	80	179	92	83	319.5819672	1	2	1	1	1	0	0	0	7	4	2016
37610.904	5.3	20	66.3	98	58	90	152	90	42	360	1	1	1	1	1	1	1	1	10	0	2016
63759.95224	4.6	25	52.6	106	56	69	159	132	284	780	1	3	0	0	1	1	1	0	9	0	2016
90541.34247	4.9	22	55.7	114	76	85	181	146	90	240	1	3	1	1	1	0	0	1	14	0	2016
35408.11066	5.9	22	162.1	134	62	118	146	107	470	420	1	5	1	1	1	1	1	1	4	1	2016
75293.04645	5.3	22	104.5	126	52	87	194	69	121	300	1	3	0	1	1	1	1	0	4	2	2016
54156.0561	4.8	22	76.7	100	62	82	136	70	168	300	1	3	0	1	1	0	1	0	4	1	2016
38355.70124	5.1	28	58	122	74	98	170	57	179	660	1	4	1	1	1	1	1	1	13	1	2016
32082.89262	4.8	29	81.1	114	68	87.6878453	172.2038567	100.9972376	185	420	1	4	1	1	1	0	0	1	14	1	2016
22409.43712	5.2	23	95.4	109.8456973	65.55489614	94	163	29	60	300	1	1	1	1	1	0	0	1	8	1	2016
72085.10799	5.2	29	67.5	112	64	87	194	82	28	600	1	3	0	1	1	1	1	0	14	2	2016
25610.32154	5.8	27	91.1	104	68	90	121	82	146	180	1	2	1	1	1	0	0	1	7	1	2016
23567.38692	5.3	24	67.1	96	48	76	147	67	151	480	1	1	1	1	1	1	1	1	4	1	2016
58278.28909	4.9	21	74.3	82	60	71	292	258	242	720	1	3	1	1	1	1	1	1	9	1	2016
34512.59504	5	28	54.2	96	56	85	124	35	20	30	1	4	1	1	1	1	1	0	7	3	2016
29618.90754	5.1	29	49.4	106	46	86	145	38	153.3116883	300	1	2	1	1	1	1	1	1	3	1	2016
72894.81894	4.8	28	78.9	124	68	84	150	63	164	480	1	3	1	1	1	1	1	1	12	0	2016
18959.27211	5	26	65.2	110	30	84	142	57	99	240	1	5	1	1	1	1	1	1	11	1	2016
27046.92027	5.8	27	117.5	116	64	94	229	96	132	180	1	4	1	1	1	1	1	0	1	3	2016
29052.73891	5.3	28	97.7	116	50	79	180	136	126	300	1	1	1	1	1	0	0	1	10	2	2016
21864.18016	5	21	92.1	98	62	88	201	90	157	240	1	1	1	1	1	1	1	1	1	1	2016
52145.96903	5.3	20	92.5	106	64	88	175	63	239	300	1	3	0	1	1	1	1	1	10	0	2016
78764.77858	5.1	29	58.7	112	62	84	212	143	73	600	1	3	1	1	1	1	1	1	4	1	2016
27067.27035	5.6	23	61.5	114	80	90	217	73	113	300	1	4	1	1	1	1	1	0	9	1	2016
77732.61588	5.1	25	49.9	108	64	55	157	164	149	600	1	3	1	1	1	1	1	1	14	2	2016
19920.8071	5.6	28	61.6	114	52	84	111	39	109	360	1	4	1	1	1	1	1	0	8	2	2016
24632.3558	5.5	27	88.1	106	50	88	177	180	84	180	1	1	1	1	1	1	0	1	5	2	2016
82124.61331	5.2	21	40.7	114	68	93	166	62	153.3116883	360	1	3	1	1	1	1	1	0	8	0	2016
35678.49304	5	28	89.8	124	40	83	216	171	153.3116883	300	1	1	1	1	1	1	1	1	14	1	2016
81499.54702	5.6	28	114.8	126	68	84	173	117	143	240	1	3	0	1	1	1	1	1	11	1	2016
31428.97842	5.2	28	60.3	106	68	88	175	84	41	300	1	2	0	1	1	1	1	1	14	1	2016
30447.80183	5.1	20	94.6	118	76	83	155	31	76	360	1	4	1	1	1	1	1	1	13	1	2016
30679.07417	5.7	26	80.7	100	74	93	216	174	193	420	1	5	1	1	1	0	0	1	13	0	2016
21223.11308	5.1	28	59.4	114	76	74	241	65	160	180	1	1	1	1	1	1	1	1	9	4	2016
75131.36689	4.7	28	83.3	104	66	75	372	188	65	480	1	3	1	1	1	1	1	1	12	1	2016
69138.72369	5.7	21	124.8	102	64	89	146	99	153.3116883	360	1	3	1	1	1	1	1	0	10	0	2016
31967.9349	5.5	27	82.3	92	54	102	142	67	83	360	1	4	1	1	1	0	0	1	10	0	2016
109037.6846	5.1	22	46.6	112	74	74	164	106	112	720	1	3	1	1	1	1	1	1	13	0	2016
31664.15825	5.4	29	98.8	109.8456973	65.55489614	86	235	109	96	600	1	4	1	1	1	1	1	1	9	1	2016
32323.8781	5.2	20	61.2	126	70	79	166	53	87	240	1	4	1	1	1	1	1	1	14	1	2016
102151.594	5.1	20	63.5	106	64	83	169	71	165	600	1	3	1	1	1	1	1	1	14	0	2016
29519.71349	5.1	23	48.1	114	70	98	184	64	234	300	1	5	0	1	1	1	0	1	14	1	2016
45641.16623	5.4	22	79.3	120	66	97	154	82	184	540	1	2	1	1	1	0	1	1	6	3	2016
52261.06513	5.3	27	120.3	110	66	68	168	163	245	300	1	3	0	1	1	1	1	1	13	0	2016
79295.9842	5.3	24	75.2	98	54	83	144	39	528	300	1	3	1	1	1	1	1	0	4	1	2016
72038.14906	4.8	25	69.7	124	70	85	169	96	92	120	1	3	1	1	1	1	1	1	10	0	2016
93772.16814	5	27	59.7	104	70	92	152	46	179	300	1	3	1	1	1	1	1	1	10	1	2016
25679.22208	5.3	20	83	106	70	91	197	126	89	120	1	1	1	1	1	1	1	1	7	1	2016
22606.61393	5.6	24	107.5	124	80	86	128	57	153.3116883	240	1	1	0	1	1	0	0	1	7	1	2016
48875.61086	5.3	29	74.7	114	56	92	184	138	242	360	1	3	1	1	1	1	1	0	13	0	2016
29545.8832	5.6	29	71.1	106	58	100	143	37	91	480	1	4	0	1	1	1	1	1	7	1	2016
23323.04041	4.9	25	67.1	92	60	68	201	316	107	360	1	1	1	1	1	0	1	1	7	2	2016
85414.82932	5	25	81.3	118	50	87	146	61	143	180	1	3	1	1	1	1	1	1	14	2	2016
39316.61023	4.9	24	62.8	108	74	82	119	44	156	480	1	1	1	1	1	1	1	1	9	1	2016
29497.31605	4.7	23	78.7	98	54	76	140	121	96	600	1	4	1	1	1	1	1	1	14	0	2016
82324.10406	5.2	25	88.3	124	72	94	157	153	104	600	1	3	1	1	1	1	1	1	8	0	2016
87369.05054	5.5	29	119.3	110	66	89	228	178	86	360	1	3	1	1	1	1	1	1	14	2	2016
26494.85427	5.3	26	83.1	108	56	81	192	120	86	600	1	5	0	1	1	0	1	1	10	1	2016
29030.49951	4.9	20	41.5	108	76	87	182	29	155	420	1	2	1	1	1	1	1	1	10	0	2016
13833.1131	5	26	48	112	72	85	173	54	158	240	1	5	1	1	1	1	1	1	11	1	2016
30190.88191	5.3	20	75.1	96	60	74	183	77	69	360	1	2	1	1	1	0	1	1	9	1	2016
31859.12293	5.3	25	82.8	98	66	98	158	44	164	360	1	2	1	1	1	1	1	0	12	1	2016
26685.05211	5.2	23	66.5	116	62	77	148	174	230	480	1	1	1	1	1	1	1	1	9	1	2016
97853.33661	5.1	27	99.2	112	62	92	167	255	38	540	1	5	1	1	1	1	1	0	9	0	2016
28866.62415	5.4	20	46.4	100	60	82	183	107	153.3116883	240	1	2	1	1	1	1	1	1	9	1	2016
35739.25459	4.8	27	73.5	106	62	103	299	408	67	360	1	1	0	1	1	1	1	1	11	1	2016
27208.3129	5.3	29	58.4	100	52	75	251	167	160	60	1	5	1	1	1	1	1	1	10	2	2016
53306.28644	4.6	22	107.2	100	66	83	198	135	153.3116883	480	1	3	1	1	1	0	0	1	6	2	2016
27950.46833	5.3	25	56	106	56	88	191	68	246	480	1	5	0	1	1	1	1	1	14	0	2016
66866.06982	5	26	57.5	114	76	77	157	43	336	480	1	3	0	1	1	1	1	0	10	2	2016
27734.54605	6.2	24	181	128	86	154	174	83	181	180	1	4	1	1	1	0	0	1	2	4	2016
23611.37324	5.3	26	62	132	76	98	195	48	75	180	1	1	0	0	1	1	1	1	7	1	2016
72085.10799	4.9	21	55.4	116	68	78	194	116	244	540	1	3	1	1	1	1	1	1	12	0	2016
27734.54605	5.8	23	52.9	122	66	86	150	59	54	180	1	4	1	1	1	1	1	0	1	2	2016
43747.60538	5.5	26	63	104	56	84	154	93	44	420	1	1	1	1	1	1	1	1	12	0	2016
75293.04645	5.3	25	62.4	128	66	85	195	60	348	600	1	3	0	1	1	1	1	1	14	1	2016
34631.31243	5.2	26	58.7	108	64	80	143	34	101	480	1	4	1	1	1	1	1	1	9	2	2016
54793.93252	5.4	28	79.2	106	52	96	183	207	127	420	1	3	1	1	1	1	1	1	6	1	2016
22407.83203	5.8	24	121.8	106	70	135	184	59	154	600	1	1	1	1	1	1	1	1	8	1	2016
31063.75944	11.9	27	105.8	116	88	324	264	115	78	600	1	4	1	1	1	1	1	1	8	1	2016
24478.60284	4.6	23	53.9	116	68	84	157	48	165	480	1	1	1	1	1	1	0	1	8	0	2016
21579.17118	5.1	23	57.6	114	68	80	219	110	50	240	1	5	1	1	1	1	1	1	11	1	2016
25379.26204	5.4	22	80	118	38	90	142	84	181	480	1	1	1	1	1	1	1	1	3	0	2016
34512.59504	5.4	21	57.1	102	48	78	150	64	72	240	1	4	1	1	1	1	1	0	7	0	2016
62411.58476	5	22	62.2	100	62	94	160	40	168	240	1	3	1	1	1	1	1	1	3	0	2016
27046.92027	5.9	28	91.4	126	78	79	145	139	337	240	1	4	1	1	1	1	0	1	7	1	2016
30080.52474	5.6	23	63.3	106	72	93	140	52	208	300	1	1	1	1	1	1	1	1	10	1	2016
83424.44767	5.1	23	62.3	114	44	82	153	42	70	180	1	3	1	1	1	1	1	1	9	0	2016
86163.51932	5	23	70.9	98	60	81	233	109	168	540	1	3	1	1	1	1	0	0	10	0	2016
22856.99813	5.4	29	62.2	94	58	90	152	68	88	180	1	2	1	1	1	1	1	1	3	1	2016
71184.63484	5	20	92.2	108	62	87	142	109	117	840	1	3	0	1	1	0	1	0	7	0	2016
90541.34247	4.9	21	58.4	132	80	88	162	79	133	240	1	3	1	1	1	1	1	1	6	1	2016
83419.22905	4.9	27	78.7	118	68	91	190	44	153.3116883	360	1	3	0	1	1	1	1	1	6	1	2016
23325.93653	5.4	27	85.8	128	80	83	152	290	70	300	1	5	1	1	1	1	1	1	10	3	2016
21609.24585	4.8	28	63.7	110	72	84	219	90	128	300	1	2	0	1	1	0	0	1	13	3	2016
24269.21615	4.9	24	57.9	106	60	82	203	70	153.3116883	720	1	4	1	1	1	1	1	1	9	1	2016
25577.07106	5.2	27	64.3	100	66	75	218	35	118	360	1	4	1	1	1	1	0	1	14	2	2016
22606.61393	5.4	24	56.7	106	54	87	153	290	176	120	1	1	1	1	1	1	1	1	9	2	2016
32854.07846	5.8	28	85.5	116	70	104	197	134	36	240	1	1	1	1	1	0	0	1	13	2	2016
23567.38692	5.6	28	72.3	112	74	77	223	95	158	240	1	1	1	1	1	1	1	1	7	2	2016
35205.6822	5.3	24	123.8	116	56	64	179	101	88	960	1	4	1	1	1	1	0	1	8	0	2016
74952.51635	5.3	27	65.5	124	84	86	183	69	58	600	1	3	1	1	1	1	1	1	14	2	2016
76346.4867	4.6	23	69.3	104	60	79	214	118	113	360	1	3	0	1	1	1	0	1	9	3	2016
22072.14311	5.7	21	50.7	106	48	75	143	81	205	480	1	4	1	1	1	1	1	0	5	1	2016
24354.65435	5.2	27	41.9	108	56	76	211	56	113	300	1	5	1	1	1	1	1	1	14	1	2016
77260.12103	5.1	20	86.4	116	62	92	164	75	94	240	1	3	1	1	1	0	0	1	9	1	2016
28470.65258	5.2	27	62.4	98	60	86	153	104	189	540	1	1	1	1	1	1	1	1	10	1	2016
32281.04144	5.6	27	120.1	120	52	80	216	67	88	300	1	4	0	1	1	1	0	0	7	3	2016
29497.31605	4.4	22	108.5	112	60	90	209	57	189	900	1	4	0	1	1	0	0	1	14	2	2016
25809.94058	5	26	61.3	128	48	86	124	56	154	480	1	2	1	1	1	1	1	1	6	1	2016
27008.98627	5.4	23	77.9	104	62	72	150	51	360	480	1	4	1	1	1	1	1	1	1	1	2016
93787.02658	5	25	84.5	114	62	89	144	84	62	360	1	3	0	1	1	1	0	1	9	0	2016
32405.52298	5.7	23	103.2	108	56	84	169	132	164	240	1	1	0	1	1	1	1	1	7	0	2016
110563.2529	5	23	51	104	62	80	174	58	81	300	1	3	1	1	1	1	1	1	8	2	2016
24264.5888	4.7	28	59.8	116	66	91	174	130	63	480	1	1	1	1	1	1	1	1	2	1	2016
17921.2681	5.4	23	91.6	120	50	100	241	202	257	480	1	2	1	1	1	0	0	1	5	1	2016
24468.43377	5.9	28	82.7	96	46	132	203	242	61	300	1	5	0	1	1	1	1	1	14	3	2016
17081.54243	5.1	24	70.2	94	64	80	150	45	610	480	1	4	1	1	1	1	1	1	2	1	2016
35585.0197	5.3	29	64.4	109.8456973	65.55489614	83	255	28	143	240	1	4	1	1	1	1	1	1	14	1	2016
25577.07106	5.3	29	63.4	109.8456973	65.55489614	100	172	52	107	480	1	4	0	1	1	1	1	1	14	2	2016
85613.3111	5.2	21	61.6	104	74	86	139	43	218	360	1	3	1	1	1	1	1	0	7	1	2016
23132.34914	5.3	27	63.7	118	64	87	177	93	112	120	1	1	1	1	1	1	1	1	8	3	2016
26577.7435	5.4	26	84.8	116	60	99	181	74	132	360	1	4	1	1	1	1	1	0	10	0	2016
23628.70088	5.1	24	53.4	118	74	90	178	59	153.3116883	180	1	5	1	1	1	1	1	1	13	2	2016
30021.87027	5.1	29	86.8	109.8456973	65.55489614	90	181	39	27	660	1	4	1	1	1	1	1	1	13	1	2016
27393.32165	5.4	22	105.1	108	56	114	155	81	124	480	1	4	1	1	1	1	1	1	7	1	2016
31460.71042	5	25	61.4	112	62	85	113	47	168	180	1	4	1	1	1	1	1	1	10	1	2016
22690.91275	5	26	59.5	124	74	74	153	38	77	480	1	4	1	1	1	1	1	1	4	1	2016
26640.96527	5.1	24	52.2	100	70	85	204	98	91	600	1	5	1	1	1	1	1	1	8	0	2016
22775.43351	5.7	29	86.1	118	84	89	189	59	299	480	1	5	0	1	1	1	1	1	12	0	2016
18011.63162	4.9	28	65.1	98	54	83	267	109	153.3116883	240	1	4	1	1	1	1	1	1	8	1	2016
22153.12018	4.9	28	63.7	96	54	70	159	39	292	480	1	1	1	1	1	1	1	1	10	1	2016
32202.62094	4.7	26	47.1	108	72	84	144	35	75	180	1	2	1	1	1	1	1	1	13	2	2016
23078.72226	5.3	29	82	112	70	103	237	305	99	600	1	5	1	1	1	0	1	1	14	0	2016
110550.5888	4.3	29	60.4	84	60	90	180	31	92	240	1	3	1	1	1	1	1	1	14	2	2016
57511.61995	5.1	29	61.5	108	56	80	181	50	177	480	1	3	1	1	1	1	1	1	13	3	2016
27647.96295	4.9	22	46	126	80	86	170	69	59	720	1	4	1	1	1	1	1	0	7	1	2016
31617.15027	4.8	26	93.3	110	66	86	139	70	135	300	1	4	0	1	1	0	0	0	8	1	2016
15798.20524	5.5	26	116.8	106	54	68	143	36	53	300	1	4	1	1	1	1	1	0	10	5	2016
90904.71382	4.7	25	80.3	114	74	99	120	34	153.3116883	180	1	3	0	1	1	0	1	0	9	1	2016
62396.97926	5.5	25	54.6	100	58	88	189	73	122	540	1	3	1	1	1	1	1	1	8	0	2016
28384.39997	5.2	28	75.3	116	62	88	167	62	158	300	1	1	1	1	1	1	1	1	10	1	2016
27228.19294	5	24	74.2	124	70	85	159	52	282	120	1	1	0	1	1	1	0	1	7	1	2016
21864.18016	5.3	22	59.4	104	66	93	115	84	225	180	1	1	1	1	1	1	1	0	1	0	2016
27046.92027	5.5	25	62.4	108	70	74	166	58	153.3116883	300	1	4	1	1	1	1	1	1	7	0	2016
22877.56108	5	24	129.7	120	62	99	150	95	170	180	1	2	0	1	1	0	1	0	10	0	2016
28802.42586	5.2	24	68.5	98	76	123	279	279	152	360	1	5	0	1	1	1	1	1	14	0	2016
19386.65242	5	29	50.9	109.8456973	65.55489614	97	205	53	91	360	1	5	1	1	1	1	1	1	13	0	2016
25435.42578	6.5	26	94	98	66	144	204	101	153.3116883	300	1	4	1	1	1	1	1	1	13	1	2016
30787.73375	5.4	28	71.2	109.8456973	65.55489614	78	207	157	142	480	1	1	1	1	1	0	1	1	4	1	2016
53291.17894	5.5	25	101.7	120	68	78	163	207	153.3116883	480	1	3	0	1	1	0	0	0	4	0	2016
31463.50386	5.7	25	101.9	104	60	90	177	97	232	660	1	4	1	1	1	1	1	1	13	3	2016
92771.33955	4.7	23	64.4	100	58	81	257	141	74	480	1	3	1	1	1	1	1	0	14	0	2016
41491.84403	6.1	28	69.6	118	74	83	158	25	287	360	1	4	1	1	1	1	1	1	7	1	2016
69522.23625	4.4	26	72.1	126	76	70	137	80	87	360	1	3	1	1	1	1	1	1	5	2	2016
71624.94096	4.9	25	87.7	122	76	104	201	48	108	360	1	3	1	1	1	1	1	0	9	1	2016
31243.15019	5.1	23	56.2	106	76	95	132	78	46	360	1	2	1	1	1	1	0	1	10	0	2016
74336.7724	5	20	45.2	94	56	92	197	78	153.3116883	240	1	5	0	1	1	1	1	1	14	0	2016
33344.30789	5.3	25	59.5	114	78	78	147	34	153.3116883	600	1	1	1	1	1	1	1	0	4	2	2016
40173.54922	5.5	25	77.7	102	66	92	199	356	106	420	1	5	0	1	1	0	0	0	6	1	2016
27436.63859	5.2	27	63	106	68	83	171	60	57	360	1	2	1	1	1	1	1	0	12	1	2016
15798.20524	5.2	24	92.4	108	74	79	146	131	101	600	1	4	1	1	1	1	1	1	10	2	2016
32249.49672	5.4	25	47.4	112	68	83	176	63	93	360	1	1	1	1	1	1	1	0	8	0	2016
17746.04618	5.2	28	135.8	118	60	87	156	103	226	180	1	1	1	1	1	1	1	1	4	0	2016
81320.05814	4.8	24	67.8	104	62	94	166	56	159	540	1	3	1	1	1	1	1	1	11	0	2016
30509.94639	5.5	23	54.8	96	60	78	140	36	119	300	1	4	1	1	1	1	1	1	4	1	2016
25901.9495	5.1	26	81.3	118	74	88	172	31	161	900	1	4	0	1	1	1	1	1	13	4	2016
54438.60951	5.4	26	82.9	120	66	91	206	202	132	180	1	3	1	1	1	1	1	1	14	1	2016
39587.12949	4.7	24	72.1	106	60	64	245	108	126	600	1	2	0	1	1	1	1	1	10	5	2016
21920.10554	5	27	56.7	114	82	75	235	155	54	300	1	5	1	1	1	1	0	1	4	4	2016
35378.7647	5.2	20	46.5	102	64	89	205	61	403	420	1	1	1	1	1	1	1	0	11	2	2016
82442.22264	4.8	26	92.4	126	68	89	172	158	93	540	1	3	1	1	1	1	1	1	8	0	2016
93511.13796	5.1	22	88.6	112	66	113	152	65	126	240	1	3	0	1	1	0	0	1	14	1	2016
24632.1631	5	24	54.9	110	80	82	146	55	153.3116883	480	1	2	1	1	1	1	1	1	8	0	2016
42258.13841	5.4	24	81.4	110	74	89	187	87	147	480	1	4	1	1	1	1	1	1	12	3	2016
70089.85856	4.5	29	70.8	116	78	90	192	58	132	660	1	3	1	1	1	1	1	0	14	1	2016
18092.59751	5.2	29	59.5	112	82	87.6878453	172.2038567	100.9972376	153.3116883	720	1	5	1	1	1	1	1	1	9	1	2016
25266.10741	5.4	27	53.7	90	62	81	167	68	171	480	1	5	1	1	1	1	1	1	10	1	2016
21342.2331	5.2	27	66.7	104	68	95	183	74	99	480	1	5	0	1	1	1	1	1	13	0	2016
92567.02646	5.1	21	58.7	116	60	71	179	109	103	300	1	3	1	1	1	1	1	1	13	1	2016
24885.64175	5.6	29	50.5	114	70	74	178	35	43	600	1	5	1	1	0	1	1	0	13	2	2016
31765.73997	5.6	27	138	112	74	85	176	60	138	300	1	4	1	1	0	0	0	0	1	3	2016
92771.33955	5.2	29	73.1	109.8456973	65.55489614	87	328	103	156	420	1	3	1	1	1	1	1	1	12	1	2016
28458.80587	5.8	20	132.4	132	78	102	222	241	80	180	1	2	1	1	1	0	0	0	13	1	2016
23567.38692	5.9	29	76.1	108	48	98	196	165	92	240	1	1	1	1	1	1	1	1	10	1	2016
21854.94866	5.1	29	98.8	110	64	92	164	94	111	600	1	4	1	1	1	0	0	1	3	0	2016
29010.75638	5.5	22	88.4	114	70	90	186	160	74	540	1	5	1	1	1	1	1	0	12	1	2016
31859.12293	4.7	25	48.9	98	56	83	273	85	158	360	1	2	1	1	1	1	1	1	12	1	2016
25286.49234	5.4	25	85.3	126	72	96	133	92	127	480	1	4	1	1	1	1	1	1	14	0	2016
86619.21098	5	27	57.7	98	50	76	143	32	69	480	1	3	1	1	1	1	1	0	13	0	2016
25379.40858	5.1	23	84.1	104	54	95	90	88	126	420	1	4	1	1	1	1	1	0	2	0	2016
30676.69052	5.8	23	72.1	116	84	95	168	220	128	660	1	5	0	1	1	1	1	1	14	0	2016
22606.61393	5.1	24	61	98	66	85	174	56	94	240	1	1	1	1	1	1	1	1	8	0	2016
43398.06299	4.9	25	54.8	109.8456973	65.55489614	77	254	174	202	660	1	2	0	1	1	1	1	1	6	1	2016
35205.6822	5.2	21	91.9	120	64	88	205	71	42	300	1	4	1	1	1	1	1	1	3	2	2016
20271.28499	5.6	22	86.2	114	50	85	130	56	209	240	1	4	1	1	1	1	1	0	9	3	2016
21342.2331	5.2	27	56.9	108	66	79	204	50	68	240	1	5	1	1	1	1	1	1	13	1	2016
27521.26697	5.5	22	71	108	70	103	169	158	46	300	1	1	1	1	1	1	1	1	2	0	2016
23823.39374	4.8	23	69	98	64	87	123	62	184	360	1	1	1	1	1	1	1	1	8	3	2016
77479.2221	5.6	26	112.2	142	76	103	207	157	120	300	1	3	0	1	1	0	1	1	14	0	2016
22407.83203	5.2	26	68.4	102	56	95	179	44	280	480	1	2	1	1	1	1	1	0	8	1	2016
83562.22371	4.9	23	74.6	109.8456973	65.55489614	83	232	82	117	240	1	3	1	1	1	1	1	1	6	1	2016
38971.38566	5.4	22	101.8	104	66	75	150	100	48	120	1	2	1	1	1	0	0	1	8	1	2016
70244.56025	5.4	23	102	108	60	89	174	136	71	480	1	3	1	1	1	1	1	1	12	3	2016
97925.30286	5	23	53.9	102	60	74	155	81	230	600	1	3	1	1	1	1	1	1	14	1	2016
36398.63119	4.9	24	81.4	104	58	85	187	63	128	540	1	4	1	1	1	0	1	1	11	1	2016
52261.06513	5.1	25	73.5	108	54	86	137	98	154	180	1	3	1	1	1	1	1	1	13	1	2016
28354.2565	5.1	22	64.2	104	56	82	134	111	106	120	1	2	1	1	1	1	1	1	12	0	2016
19442.06678	5.1	20	80.1	110	66	82	212	59	162	600	1	4	1	1	1	0	1	1	8	2	2016
23096.4621	5.2	28	76	112	58	90	174	107	177	120	1	1	1	1	1	1	1	1	4	1	2016
25937.25358	5.3	27	55.3	104	68	77	214	82	107	720	1	5	1	1	1	1	1	1	9	0	2016
25034.1851	4.9	27	70.1	106	68	86	152	40	68	600	1	2	1	1	1	1	1	1	14	0	2016
39958.80532	5	23	68.1	122	52	96	152	73	71	60	1	1	1	1	1	1	1	0	10	1	2016
102151.594	5.5	20	112.3	109.8456973	65.55489614	141	149	69	95	240	1	5	0	1	1	1	1	1	13	1	2016
83516.49504	5.2	22	67	120	72	75	278	81	113	180	1	3	1	1	1	1	1	1	9	0	2016
103580.8176	4.9	24	65.2	106	68	84	142	51	50	240	1	3	1	1	1	1	1	1	6	0	2016
18092.59751	5	24	50.4	114	62	82	150	55	153.3116883	720	1	5	1	1	1	1	1	1	9	1	2016
88624.57505	5.4	23	107.7	130	66	92	204	141	81	540	1	3	1	1	1	1	1	0	4	0	2016
25689.86158	5.4	25	74.8	108	66	101	174	198	107	180	1	1	0	1	1	0	0	1	9	0	2016
76003.68817	5.6	23	80	108	56	78	203	117	185	420	1	3	1	1	1	1	1	0	8	2	2016
77260.12103	5.7	28	113.8	118	64	101	162	87	206	360	1	3	1	1	1	1	1	1	12	2	2016
79998.86186	4.9	26	60.1	114	58	95	177	62	76	600	1	3	1	1	1	1	1	1	14	0	2016
56732.28603	5.6	26	126.8	134	68	104	199	197	153.3116883	180	1	3	0	1	1	0	0	1	3	1	2016
27228.19294	5.5	26	51.9	102	60	99	171	101	184	180	1	1	1	0	1	1	1	1	7	0	2016
87176.63507	5.4	26	57.4	94	56	76	220	76	75	360	1	3	1	1	1	1	1	1	4	1	2016
26051.02791	4.7	25	78.6	109.8456973	65.55489614	73	322	59	132	240	1	4	1	1	1	1	0	1	8	1	2016
28260.68106	5.2	21	50.7	98	52	86	161	67	133	180	1	1	1	1	1	1	1	1	3	0	2016
28762.21152	5.4	26	115.8	106	54	89	157	147	128	240	1	1	1	1	1	0	0	1	11	1	2016
19645.75382	5.5	21	85.2	116	62	79	209	157	159	360	1	4	1	1	1	1	1	1	4	1	2016
28941.45606	5.6	28	84.7	114	48	95	197	60	165	300	1	4	0	1	1	0	0	1	8	1	2016
83110.1968	5.1	22	48	100	54	86	178	52	118	300	1	3	1	1	1	1	1	0	10	1	2016
52973.68282	5.1	28	50.4	116	66	74	144	136	67	360	1	3	1	1	1	1	1	1	9	1	2016
47886.14099	5.5	28	116.5	112	72	79	159	183	110	300	1	4	1	1	1	1	1	1	10	0	2016
24981.47023	5.3	29	54.5	102	82	85	186	206	50	480	1	5	0	1	1	1	1	1	10	0	2016
24763.51559	6.1	27	101.8	114	62	148	139	138	212	480	1	2	1	1	1	1	1	1	4	1	2016
105080.4452	4.6	24	58.3	118	66	101	163	79	121	600	1	3	1	1	1	1	1	1	12	0	2016
48195.03263	5.3	30	89.1	112	50	78	192	181	167.0654545	300	0	3	1	1	1	1	1	1	10	2	2016
25463.37266	5.3	35	95.8	114	64	92	206	163	161	300	0	1	1	1	1	1	1	1	13	0	2016
30870.78386	5.3	37	73.2	102	66	84	218	109	197	240	0	3	1	1	1	1	1	0	12	1	2016
30255.56143	5.6	37	78.7	108	66	91	169	219	103	180	0	2	1	1	1	1	1	0	9	1	2016
44544.03433	5.6	32	119.6	120	84	100	237	537	93	300	0	3	1	1	1	0	0	1	9	2	2016
128658.98	5.6	36	100.2	118	82	80	219	333	73	300	0	3	0	1	1	0	0	1	13	0	2016
37744.0829	5.4	36	73.4	104	64	95	207	165	286	180	0	3	1	1	1	1	1	1	9	1	2016
18550.18845	5.3	36	60.7	122	80	85	221	46	191	180	0	5	1	1	1	1	1	1	14	1	2016
29765.23668	6.2	33	92.93944099	121.5852843	76.34782609	84	183	127	59	840	0	3	1	1	1	1	1	1	2	1	2016
27036.78125	5	35	86.9	116	80	99	202	134	167.0654545	600	0	4	0	1	1	1	1	0	1	0	2016
16148.66525	5.1	32	64.9	120	72	89	247	71	65	300	0	5	1	1	1	1	1	0	13	1	2016
143339.9777	5.1	31	165.6	154	86	101	187	159	141	120	0	3	0	1	1	1	1	0	9	2	2016
22745.92478	5.8	36	82.1	116	68	91	215	123	180	480	0	4	1	1	1	1	1	0	14	1	2016
37056.1577	5.4	34	78.1	112	64	91	154	69	98	180	0	3	1	1	1	1	1	0	10	1	2016
24952.57168	5.4	30	95.7	120	68	130	211	212	165	360	0	1	1	1	1	1	1	1	10	0	2016
29584.77319	5.8	38	82.4	104	62	108	265	189	94	60	0	2	1	1	1	0	1	0	10	0	2016
18463.57034	5.2	35	93.2	128	82	93	218	176	77	180	0	1	1	1	1	0	0	0	12	1	2016
30531.70664	6.3	35	148.1	154	98	95	176	330	47	360	0	3	1	1	1	0	1	0	3	1	2016
27103.91262	5.4	34	80.7	116	78	98	210	210	181	420	0	5	1	1	1	1	1	1	13	0	2016
22209.53707	5.4	33	66.5	112	60	93	153	64	242	240	0	2	1	1	1	1	1	1	8	0	2016
34962.91587	5.4	35	66.7	106	74	79	198	95	41	360	0	2	1	1	1	1	1	1	14	0	2016
86229.83128	5.7	38	87.3	104	78	104	216	178	167.0654545	240	0	3	0	1	1	1	1	0	8	0	2016
111595.6255	5.5	31	137.3	128	76	83	195	143	130	600	0	3	1	1	1	1	1	1	12	0	2016
27983.74602	5.6	33	77.7	108	80	72	137	60	274	600	0	5	1	1	1	1	1	1	1	0	2016
124501.3888	5.8	31	93.3	112	72	107	198	116	133	600	0	3	1	1	1	1	1	1	10	1	2016
25310.75367	5.8	37	102.2	126	72	103	246	85	204	300	0	4	1	1	1	1	1	1	11	1	2016
32979.69388	5.8	31	74.8	132	78	102	207	352	78	300	0	1	0	1	1	1	1	0	8	0	2016
24575.01728	5.1	34	73.2	104	66	113	197	273	47	240	0	5	1	1	1	0	1	1	4	0	2016
28779.77681	5.7	35	95.5	134	76	91	167	174	106	360	0	4	1	0	1	1	1	0	9	0	2016
100031.7581	5.3	30	89.4	136	68	95	174	110	138	300	0	3	1	1	1	1	1	1	10	1	2016
31118.26454	5.7	35	64.3	110	52	88	176	62	101	120	0	1	1	1	1	1	1	1	4	0	2016
28034.57022	5.1	33	72.4	108	68	147	254	117	167.0654545	720	0	5	1	1	1	1	1	1	14	1	2016
22046.19741	5.4	34	69	128	56	82	195	76	80	900	0	4	1	1	1	1	1	0	2	0	2016
26164.34454	5.2	33	55.6	124	80	90	158	58	127	360	0	5	1	1	1	1	1	1	14	0	2016
32112.21304	5	33	98.4	110	68	83	215	18	100	120	0	3	1	1	1	1	1	0	10	1	2016
27135.093	5.5	36	92.1	126	100	88	219	414	174	720	0	5	1	1	1	0	1	1	14	0	2016
17746.22463	5.5	31	69.1	110	74	82	223	196	174	600	0	5	1	1	1	1	1	1	12	1	2016
137796.9828	5.9	31	100.3	122	94	77	221	226	121	480	0	3	1	1	1	1	1	1	12	1	2016
24053.07522	4.7	39	74.8	130	84	101	339	702	828	20	0	4	1	1	1	1	1	0	10	2	2016
28721.55263	6	36	61.3	124	76	91	175	86	86	240	0	4	1	1	1	1	1	0	9	0	2016
25463.37266	5.6	33	77.5	112	74	100	270	254	208	360	0	1	1	1	1	1	1	1	12	0	2016
24134.96666	5.3	33	90.5	118	82	88	212	167	143	480	0	5	1	1	1	0	0	1	10	1	2016
26545.55686	5.4	32	78.2	106	74	92	208	142	88	120	0	1	1	1	1	1	1	1	9	2	2016
24664.58715	5.5	38	66.4	114	68	126	170	81	167.0654545	60	0	4	1	1	1	1	1	0	2	0	2016
41203.4191	5.2	32	103.7	106	76	93	182	207	117	360	0	1	1	1	1	0	0	0	11	2	2016
22979.69212	5.5	35	85.8	100	62	90	227	84	226	300	0	4	1	1	1	1	1	1	8	1	2016
27755.23808	5.5	30	96.8	118	64	82	177	66	317	240	0	4	1	1	1	1	1	1	14	0	2016
34596.62227	5.1	30	74.7	106	58	77	151	43	41	360	0	3	1	1	1	1	1	1	8	0	2016
29519.59513	5.3	31	106.1	122	56	93	124	316	167.0654545	90	0	3	1	1	1	1	1	0	8	0	2016
27479.64049	5.6	34	81.1	114	76	108	176	145	249	480	0	5	1	1	1	1	1	1	10	0	2016
22930.73759	5.3	34	101.2	116	66	99	181	65	105	420	0	4	0	1	1	0	0	0	11	0	2016
50473.51662	4.9	37	107.2	121.5852843	76.34782609	89	237	148	62	480	0	3	1	1	1	1	1	0	7	1	2016
21037.87875	5.2	35	73.3	100	68	76	187	78	53	180	0	4	1	1	1	1	1	0	10	1	2016
38880.23612	5.7	35	98.4	134	96	154	175	80	203	420	0	3	1	1	1	1	0	0	11	0	2016
27745.10402	6.3	33	114.7	122	78	114	267	354	155	1200	0	1	1	1	1	1	1	0	9	0	2016
37121.46723	5.4	34	81.3	108	76	88	209	145	76	60	0	2	1	1	1	1	1	1	7	0	2016
14962.09033	5.6	31	90.5	122	72	116	204	172	61	240	0	5	1	1	1	1	1	0	11	0	2016
41759.26644	5.4	32	101.3	128	60	101	220	174	143	120	0	2	0	1	1	1	1	0	7	0	2016
28456.1228	5.1	38	72.1	124	90	75	362	202	93	540	0	3	1	1	1	1	1	0	8	2	2016
104107.2715	5.4	35	101	114	68	86	223	476	167	480	0	3	1	1	1	1	1	0	14	1	2016
24099.65721	5.4	30	68.8	116	76	78	258	424	127	840	0	5	1	1	1	1	1	1	11	1	2016
31880.14657	5.4	32	92.9	114	88	91	225	67	163	180	0	2	1	1	1	1	1	1	12	1	2016
20633.17165	5.6	32	115.7	108	72	94	225	113	150	360	0	2	0	1	0	0	0	0	2	1	2016
115082.9888	5	31	96	122	70	92	188	77	92	360	0	3	1	1	1	1	1	1	10	1	2016
20871.39444	5.5	31	99.9	120	56	95	169	119	331	360	0	2	1	1	1	1	1	1	13	1	2016
28414.98586	4.2	32	83.6	116	54	94	171	115	239	600	0	5	1	1	1	1	1	1	10	0	2016
23613.08223	6	34	123.7	144	70	91	226	68	86	180	0	4	1	1	1	1	1	0	7	1	2016
25681.05428	5.5	37	169.8	138	86	95	291	234	167.0654545	480	0	5	1	1	1	1	1	1	8	0	2016
18481.08056	5.5	35	70.5	120	52	98	195	88	164	120	0	4	1	1	1	1	1	1	3	0	2016
29319.51691	7.5	38	112.1	146	80	147	221	299	114	20	0	1	1	1	1	0	0	1	6	1	2016
29368.56278	5.9	38	88	122	60	85	177	106	128	360	0	1	1	1	1	1	1	1	9	1	2016
82577.34326	5.5	33	116.3	124	80	94	185	323	109	420	0	3	1	1	1	1	1	1	14	1	2016
37817.49159	5.5	30	105.1	124	72	79	149	224	86	180	0	3	1	1	1	1	1	0	2	0	2016
28707.82737	5.1	31	72.2	104	70	84	174	138	444	360	0	4	1	1	0	1	1	1	10	1	2016
19905.35099	5.4	33	88	106	80	83	201	230	158	300	0	4	1	1	1	1	1	1	9	0	2016
100377.0742	5.2	32	101.8	112	64	126	166	139	53	180	0	5	0	1	1	0	0	0	11	1	2016
122889.8579	5.9	33	103.3	136	90	135	150	121	139	720	0	3	1	1	1	1	1	1	10	1	2016
21237.11808	5.5	30	84.8	118	56	91	171	135	167.0654545	180	0	1	1	1	1	1	1	1	9	1	2016
17963.24234	5.2	36	70.2	122	52	74	211	257	96	360	0	5	1	1	1	1	1	0	12	0	2016
30579.6731	5.5	35	75.7	134	70	89	145	174	114	240	0	1	1	1	1	1	1	0	14	1	2016
36812.3126	5.1	33	58.6	100	74	89	176	42	78	240	0	3	1	1	1	1	1	1	9	0	2016
137236.2454	5.4	32	73.9	122	84	88	243	91	167.0654545	240	0	3	1	1	1	1	1	1	6	0	2016
16148.66525	5.6	37	68.4	122	80	92	266	176	218	180	0	5	1	1	1	1	0	1	13	1	2016
24045.30066	5.3	35	124.9	136	64	124	194	781	76	300	0	2	1	1	1	1	1	1	14	0	2016
28679.69377	5.2	31	129.3	144	76	119	173	247	224	360	0	5	1	1	1	1	0	1	8	1	2016
34468.61708	5.4	37	94.7	124	90	96	128	248	115	240	0	5	1	1	1	1	1	1	11	1	2016
26026.51319	5.3	39	80.7	124	86	110	215	107	181	600	0	1	1	1	1	1	1	0	14	1	2016
37635.7232	5.8	35	84.3	122	76	93	275	195	73	600	0	1	1	1	1	1	1	1	6	1	2016
22209.53707	6.1	35	76.3	138	84	103	245	154	141	180	0	2	0	1	1	1	1	1	8	1	2016
119296.9803	5.6	37	128.8	146	86	106	300	772	827	840	0	3	1	1	1	0	0	0	9	3	2016
26015.12209	10.7	36	71	150	82	329	319	469	151	180	0	1	1	1	1	1	1	1	10	1	2016
27745.10402	5.3	33	86.9	116	70	87	247	211	167.0654545	240	0	1	1	1	1	1	1	1	4	0	2016
28584.40672	5.2	36	102.1	121.5852843	76.34782609	77	282	601	91	300	0	1	1	1	1	1	1	1	10	1	2016
39930.32439	5.7	31	65.4	108	68	95	206	53	58	240	0	3	1	1	1	1	1	0	12	0	2016
20571.89004	5.2	33	78.7	114	72	85	219	297	30	180	0	5	0	1	1	0	1	1	9	2	2016
24627.11881	5.8	33	99.3	132	100	97	210	465	176	240	0	1	0	1	1	1	1	1	9	1	2016
24121.61472	5	31	105.4	124	60	91	191	105	86	540	0	2	1	1	1	0	0	0	8	0	2016
18863.22749	5.9	39	83.6	136	90	199	220	228	167.0654545	240	0	5	1	1	1	1	0	1	9	0	2016
19152.35384	5.6	38	90.2	122	84	81	202	115	275	180	0	4	1	1	1	1	1	0	8	0	2016
24361.13315	5.2	34	131.1	146	56	97	240	113	102	300	0	4	0	1	1	0	0	1	9	3	2016
27020.3107	5.1	33	56.5	118	54	102	121	87	243	480	0	5	1	1	1	1	1	1	10	1	2016
29890.37897	5.4	31	72.6	148	86	85	246	207	167.0654545	120	0	3	1	1	1	1	1	0	9	1	2016
26465.40323	4.9	35	74.7	102	60	87	196	216	56	240	0	5	1	1	1	1	1	1	14	0	2016
26055.54411	5.8	37	147.5	136	94	94	155	82	201	420	0	1	0	1	1	0	0	1	9	3	2016
102178.4535	4.9	37	63.7	102	60	84	201	82	241	480	0	3	1	1	1	1	1	1	13	0	2016
29673.8482	5.8	38	96.6	130	84	93	188	235	167.0654545	480	0	2	1	1	1	1	1	1	11	1	2016
33497.49301	5.1	39	105.8	116	68	102	219	313	30	240	0	3	1	1	1	1	1	0	7	1	2016
35018.84782	5.2	32	67.9	114	64	87	202	128	107	180	0	4	1	1	1	1	1	0	7	1	2016
34156.09028	5.6	35	198.9	138	92	87	260	93	221	360	0	1	1	1	1	1	1	1	13	0	2016
27308.21193	5.2	33	85.8	112	64	114	233	169	132	360	0	4	1	1	1	1	1	0	7	1	2016
97424.80728	5.4	30	126.7	121.5852843	76.34782609	101	209	140	196	360	0	3	1	1	1	1	1	0	11	2	2016
24053.07522	4.5	33	83.9	148	100	75	145	88	373	480	0	4	1	1	1	1	1	0	7	0	2016
25463.37266	5.2	39	68.3	118	52	90	222	353	174	60	0	1	1	1	1	1	1	1	1	1	2016
24952.57168	5.7	39	77.2	124	74	90	241	85	137	120	0	1	1	1	1	0	0	0	7	1	2016
24648.41771	5.7	37	69.7	108	76	115	155	131	439	540	0	2	1	1	1	1	1	0	8	1	2016
29627.83422	5.6	33	58.1	104	86	86	170	81	75	360	0	5	1	1	1	1	1	1	11	1	2016
129937.5928	5.3	35	73.4	98	64	75	156	61	77	240	0	3	1	1	1	1	1	1	12	1	2016
25174.19026	5.7	30	95	138	56	92	163	337	134	360	0	4	1	1	1	1	1	0	11	1	2016
26270.3327	5.2	33	80	106	74	97	214	109	286	240	0	1	1	1	1	1	0	1	7	0	2016
104500.6911	5.2	37	66.4	108	64	100	236	290	67	180	0	3	1	1	1	1	1	0	13	1	2016
28488.76979	5.7	39	74.5	126	80	103	262	208	222	300	0	2	1	1	1	1	1	1	10	2	2016
26667.16112	4.5	38	111.6	126	70	67	137	139	172	420	0	2	0	1	1	0	0	1	8	0	2016
23112.59018	5.6	35	70	116	74	108	144	75	246	120	0	2	1	1	1	1	1	0	3	1	2016
20385.0477	5.5	30	53.5	118	66	86	147	62	249	540	0	5	1	1	1	1	1	1	11	0	2016
34540.45517	5.7	34	137.8	126	80	73	224	236	84	180	0	3	1	1	1	0	0	1	8	0	2016
31488.75882	5.3	34	75.2	108	72	71	152	29	220	360	0	5	1	1	1	1	1	1	7	0	2016
41585.68989	5.1	37	95.8	120	76	74	216	173	131	480	0	3	1	1	1	1	1	1	11	0	2016
26545.55686	5.7	36	92.93944099	121.5852843	76.34782609	99	302	500	97	240	0	1	1	1	1	1	1	1	8	1	2016
22481.39608	5.3	36	81.5	108	72	93	236	156	167.0654545	900	0	5	0	1	1	1	1	1	10	0	2016
112577.6306	4.8	37	94.7	121.5852843	76.34782609	92	172	71	232	480	0	3	1	1	1	1	1	1	14	1	2016
28249.56502	5.5	38	114.5	118	74	94	254	216	86	360	0	4	1	1	1	0	1	1	9	2	2016
28600.92927	5.5	33	102.7	110	52	95	186	231	395	180	0	1	0	1	1	0	0	1	9	1	2016
18827.66308	5.5	32	76.6	121.5852843	76.34782609	131	156	47	110	480	0	5	1	1	1	1	1	1	4	0	2016
24106.16495	5	39	134.4	152	96	131	176	136	116	300	0	4	1	1	1	0	0	1	10	4	2016
27158.10072	5.4	35	86.2	128	76	105	200	69	53	180	0	1	1	1	1	1	1	1	13	2	2016
23099.88385	5.3	38	80.4	110	80	96	197	74	140	300	0	5	1	1	1	1	1	1	14	1	2016
119978.7831	5.5	35	95.6	106	74	97	168	450	142	480	0	3	0	1	1	1	1	1	8	0	2016
26698.81438	6.7	35	132.5	170	64	108	199	157	128	300	0	4	0	1	1	0	0	1	13	2	2016
41779.39426	4.8	38	75.8	124	80	64	170	55	227	180	0	5	1	0	1	0	1	0	4	0	2016
39405.66026	5.5	39	72.4	110	78	97	190	225	117	120	0	2	1	1	1	1	0	1	6	0	2016
28488.76979	5.6	36	70.2	122	88	83	228	589	37	300	0	2	1	1	1	1	1	1	10	2	2016
18531.66487	5	36	129	142	96	117	140	108	347	240	0	4	0	1	1	0	1	0	8	2	2016
24361.13315	5.3	30	139.8	124	74	81	124	63	91	420	0	4	1	1	1	1	1	0	8	1	2016
24361.13315	5.6	36	60.1	114	62	88	226	90	132	480	0	4	1	1	1	1	0	1	8	1	2016
23936.35705	5.4	33	78.1	116	70	90	147	112	122	240	0	4	1	1	1	1	1	1	8	1	2016
80554.71352	5.3	38	95.3	126	60	92	165	56	122	120	0	3	1	1	1	1	1	1	10	0	2016
90329.30786	5	33	123.1	138	88	90	167	120	186	480	0	3	1	1	1	1	1	1	11	2	2016
151267.5116	5.3	38	84.3	102	56	98	169	97	214	480	0	3	1	1	1	1	1	1	14	1	2016
28294.72721	4.7	34	68.7	121.5852843	76.34782609	74	145	120	175	360	0	2	1	1	1	1	1	1	10	0	2016
77454.49436	5.5	38	74	128	78	106	163	107	70	480	0	3	1	1	1	1	1	0	14	1	2016
35842.24909	5.6	33	109.6	116	84	88	259	221	520	326.0122699	0	3	1	1	1	1	1	0	10	1	2016
44667.0608	5.3	37	77.6	110	52	80	187	154	137	240	0	3	1	1	1	1	1	0	10	1	2016
26055.54411	5.9	36	85.5	122	80	90	155	71	120	240	0	1	1	1	1	0	1	1	8	2	2016
31080.75938	5.3	37	85.9	116	64	97	189	160	290	300	0	2	1	1	1	1	1	1	11	2	2016
26545.55686	5.9	36	97.2	112	68	96	224	280	213	240	0	1	1	1	1	1	1	1	7	0	2016
54172.60062	5.4	35	84.1	118	76	93	183	53	136	240	0	3	1	1	1	1	1	0	11	2	2016
19207.14019	5.5	30	73.1	96	64	87	160	91	101	360	0	5	1	1	1	1	1	1	8	0	2016
27745.10402	6.7	36	156.4	124	70	139	169	73	96	840	0	2	1	1	1	1	1	1	11	2	2016
25052.36717	5.1	34	103.9	116	76	92	252	373	513	720	0	5	1	1	1	0	0	1	6	1	2016
28847.20883	5.8	33	89.1	118	68	85	111	67	309	180	0	4	1	1	1	1	1	0	8	1	2016
28924.26099	5.4	34	139.6	136	76	99	197	146	67	720	0	1	0	1	1	0	0	1	6	1	2016
30074.50894	5.3	38	92.4	126	70	108	151	119	461	240	0	3	1	1	1	0	0	0	11	0	2016
33526.41579	5.5	32	105.9	124	68	157	231	375	160	240	0	2	0	1	1	1	1	1	11	0	2016
97698.72192	5.5	32	93.2	114	68	82	223	276	297	240	0	3	1	1	1	1	1	1	9	1	2016
17591.44054	5.9	35	92.4	124	82	86	183	212	167.0654545	300	0	5	1	1	1	0	0	0	13	0	2016
17923.34784	4.2	35	125.1	130	76	91	202	86	126	720	0	4	1	1	1	1	0	0	3	2	2016
26665.20606	5.1	31	72.5	126	68	67	194	126	622	240	0	2	1	1	1	1	1	1	10	1	2016
124803.7266	5.2	35	76.9	114	76	86	157	63	513	420	0	3	1	1	1	1	1	1	4	0	2016
82869.71983	5.5	39	90.8	116	82	88	180	145	150	480	0	3	1	1	1	0	0	1	12	1	2016
24361.13315	5.7	34	81.2	130	76	100	193	168	163	360	0	4	1	1	1	1	1	0	8	3	2016
24106.16495	6	39	118.7	136	96	93	218	78	110	600	0	4	1	1	1	1	1	0	12	1	2016
35714.21791	5.3	31	96.1	122	90	135	179	152	118	480	0	3	2	1	1	0	1	0	3	3	2016
34495.53345	5.8	36	97.3	128	84	97	242	328	121	540	0	1	0	1	1	0	1	0	13	1	2016
22195.7518	5	36	92.93944099	118	68	85	154	125	137	360	0	1	1	1	1	1	1	1	9	0	2016
23978.40251	5.5	38	80.5	126	74	86	189	222	218	180	0	5	1	1	1	1	1	1	14	0	2016
27745.10402	5.8	36	111.8	130	76	125	270	573	54	60	0	1	1	1	1	1	1	0	3	1	2016
45710.93688	5.1	35	87.3	126	72	100	193	226	135	420	0	1	0	1	1	0	1	1	13	1	2016
31912.32853	5.2	34	80	144	86	91	226	94	239	300	0	1	1	0	1	1	1	1	4	1	2016
27854.66604	4.9	36	106.2	118	84	67	165	105	133	240	0	2	1	1	1	1	1	0	2	0	2016
48362.95957	4.9	34	80.7	114	52	71	149	55	183	120	0	3	1	1	1	1	1	0	3	0	2016
19988.58336	5.2	30	79.2	110	68	78	172	332	196	240	0	1	1	1	1	0	0	1	11	0	2016
33345.63407	5.5	33	75.9	100	76	84	212	98	76	600	0	5	1	1	1	1	1	1	13	0	2016
27999.26765	6.6	38	76.3	144	72	137	248	150	86	240	0	1	1	1	1	1	1	1	9	0	2016
21136.83952	5.6	38	123.2	142	88	87	293	92	137	420	0	4	0	1	1	1	1	0	14	1	2016
22131.03033	5.7	33	121.9	116	68	102	181	153	130	180	0	4	1	1	1	0	0	0	13	2	2016
31449.71821	5.1	31	94.9	126	78	110	173	127	73	240	0	2	1	1	1	1	1	0	10	1	2016
26545.55686	5.7	32	101.5	120	90	84	260	314	287	240	0	1	0	1	1	1	1	1	9	1	2016
27496.49232	5.1	38	104.4	114	78	80	243	119	212	180	0	2	1	1	1	0	1	1	1	0	2016
151329.0272	5.4	32	61.6	118	64	86	239	114	167.0654545	660	0	3	1	1	1	1	1	1	14	0	2016
22972.73369	5	30	86.8	114	80	89	227	99	218	480	0	5	1	1	1	1	1	1	6	1	2016
131582.8517	5.1	33	76.3	114	64	90	169	169	107	360	0	3	1	1	1	1	1	0	14	0	2016
26828.19866	5.6	35	80.6	142	94	99	207	240	126	60	0	2	1	1	1	1	0	1	3	1	2016
37750.48819	5.5	31	78.6	122	60	104	192	163	220	180	0	1	1	1	1	0	0	1	13	1	2016
31313.9754	5.3	37	99.8	114	64	86	198	150	150	480	0	1	1	1	1	1	0	0	11	1	2016
144707.7986	4.9	30	80.9	122	66	78	151	489	226	240	0	3	1	1	1	1	1	1	14	0	2016
22509.33353	5.4	30	74.6	122	82	83	198	117	55	600	0	1	1	1	1	1	0	1	13	0	2016
29355.66909	5.3	38	74.8	128	72	98	202	243	134	300	0	1	0	1	1	0	0	1	6	0	2016
144124.3104	4.8	32	90.1	150	76	80	230	160	167.0654545	300	0	3	1	1	1	1	1	1	10	1	2016
155313.4881	5.3	31	99	134	92	90	219	174	131	180	0	3	1	1	1	1	1	0	13	0	2016
127563.3603	5.5	30	142.5	116	58	94	164	62	113	180	0	3	1	1	1	1	1	0	12	0	2016
79090.08237	5.6	33	67.6	120	76	58	203	244	140	120	0	3	1	1	1	1	1	1	11	0	2016
44219.55458	4.9	34	76.7	106	78	85	188	184	130	780	0	3	1	1	1	1	1	1	10	0	2016
31374.5689	5.7	37	94.1	98	66	85	225	217	88	180	0	1	1	1	1	0	1	1	4	1	2016
23201.17719	5.3	34	71.1	106	64	90	220	67	167.0654545	480	0	5	1	1	1	1	1	0	12	1	2016
23870.64507	5	31	119.2	134	74	103	206	246	413	660	0	2	0	1	1	0	1	1	14	0	2016
39446.81367	5	30	82	120	68	88	179	50	95	120	0	3	0	1	1	1	1	1	10	0	2016
28457.82047	5.1	36	95.7	110	72	86	137	131	164	360	0	1	1	1	1	0	1	1	13	2	2016
26129.13374	5.2	33	71.1	102	58	90	217	167	167.0654545	300	0	5	1	1	1	1	1	0	14	1	2016
27511.96377	5.1	36	69.9	130	70	68	174	140	148	120	0	1	1	1	1	1	0	0	6	1	2016
164205.2131	5.5	30	111	132	66	98	231	143	113	660	0	3	1	1	1	1	1	0	14	1	2016
32755.17866	6.1	37	104.6	128	66	82	194	185	63	540	0	4	0	1	1	0	0	1	9	1	2016
37539.4952	5.5	34	90.5	114	74	90	227	64	167.0654545	90	0	3	1	1	1	1	1	1	8	1	2016
54186.80765	5.6	39	74.8	156	92	94	246	109	81	300	0	3	1	1	1	1	1	0	4	1	2016
125553.815	5.1	37	103.6	126	76	94	260	291	131	300	0	3	1	1	1	0	1	1	12	0	2016
29890.37897	5.5	32	108.8	134	84	86	197	193	74	120	0	3	1	1	1	1	1	0	9	0	2016
26026.51319	5.3	32	64.1	121.5852843	76.34782609	125	167	64	95	360	0	2	1	1	1	1	1	1	14	1	2016
25903.41508	5.7	35	131.1	146	72	107	133	81	333	420	0	5	1	1	1	0	1	1	9	1	2016
20702.96863	5.9	38	125.6	128	66	97	216	176	60	120	0	5	1	1	1	1	1	0	9	1	2016
112997.2036	5.5	39	100.9	134	94	92	241	466	132	300	0	3	0	1	1	0	0	1	14	1	2016
33526.41579	5.1	34	87.4	116	70	98	177	42	231	480	0	1	1	1	1	0	1	1	13	1	2016
28412.3804	6.4	36	181.5	122	78	91	154	86	124	720	0	1	0	1	1	0	0	1	10	2	2016
77625.45121	5.6	35	73.3	122	88	92	187	200	167.0654545	480	0	3	1	1	1	1	1	0	13	0	2016
34836.81606	6	37	91.4	130	72	90	189	220	167.0654545	720	0	4	1	1	1	1	1	0	10	2	2016
25463.37266	5.3	36	61.7	108	56	94	187	82	112	300	0	1	1	1	1	1	0	1	8	1	2016
34562.15292	6.2	39	77.5	120	84	109	156	116	117	300	0	4	1	1	1	1	1	1	10	1	2016
27096.45659	5.7	39	99.3	112	66	104	241	92	105	120	0	4	1	1	1	1	1	0	10	1	2016
134484.6789	5	36	97	124	74	100	156	63	79	780	0	3	1	1	1	1	1	1	10	1	2016
13487.78437	5.2	33	76.5	104	62	101	212	351	126	240	0	5	1	1	1	1	1	1	13	0	2016
51680.13675	5.4	32	81.8	112	66	87	164	116	94	300	0	3	1	1	1	1	1	1	9	1	2016
147880.6935	4.8	31	96.5	121.5852843	76.34782609	91	225	275	854	600	0	3	1	1	1	1	1	1	14	1	2016
30354.1283	6	35	94.4	118	76	105	245	61	107	240	0	4	1	1	1	1	1	0	11	1	2016
158217.2693	5.8	38	108.7	120	78	104	173	125	74	120	0	3	1	1	1	1	1	1	14	0	2016
21556.65055	5.2	38	69.8	106	74	98	151	143	167.0654545	360	0	5	1	1	1	1	1	1	14	0	2016
38003.56018	5.5	34	102.8	110	78	92	271	127	219	840	0	3	1	1	1	1	1	0	10	0	2016
24962.06714	5.3	39	62	120	80	90	165	99	128	720	0	5	1	1	1	1	1	1	14	0	2016
46417.98441	5.2	38	78.1	122	74	95	239	118	147	240	0	3	1	1	1	1	1	0	9	1	2016
25231.17362	5.7	39	87.9	128	76	78	196	37	40	240	0	4	1	1	1	1	1	1	10	1	2016
111595.6255	5.4	38	85.9	118	64	75	224	268	152	300	0	3	0	1	1	0	1	0	6	0	2016
96241.8516	5.4	32	137.9	121.5852843	76.34782609	97	150	97	191	510	0	3	1	1	1	0	1	0	14	0	2016
102186.8075	4.8	31	90	110	66	89	129	71	75	180	0	3	1	1	1	0	1	1	14	0	2016
28070.04614	5.5	39	62.3	104	66	92.7654321	194.1265432	181.212963	167.0654545	840	0	4	1	1	1	1	1	0	13	1	2016
23201.17719	5.1	39	64.3	124	68	95	230	97	154	120	0	5	1	1	1	1	1	1	13	1	2016
20004.91098	5.4	38	72	126	72	94	186	71	176	480	0	2	1	1	1	1	1	1	13	1	2016
18747.90513	5.1	39	79.9	128	78	87	209	111	99	360	0	5	1	1	1	1	0	1	10	1	2016
27980.78367	5.5	31	97.6	134	76	114	200	198	357	300	0	4	0	1	1	1	1	0	13	1	2016
21187.21218	5.1	35	99.3	120	78	90	184	515	121	180	0	2	0	1	1	0	0	1	10	1	2016
26341.41999	5.6	34	79.1	118	74	78	202	102	163	120	0	1	1	1	1	1	1	1	9	1	2016
26055.54411	5.2	31	68.8	116	80	88	180	120	49	540	0	1	1	1	1	1	1	1	10	0	2016
38647.2742	4.9	34	126.5	142	80	80	201	207	76	180	0	5	0	1	1	0	0	1	14	0	2016
20285.09121	5.7	36	143.9	130	62	98	213	311	167.0654545	300	0	4	1	1	1	1	1	0	10	2	2016
25037.35463	6	33	112.4	126	82	102	236	214	198	120	0	5	1	1	1	1	1	0	12	1	2016
39987.42711	5.4	36	65.8	118	84	101	225	118	193	300	0	3	1	1	1	1	1	0	10	2	2016
47019.54402	5.6	33	124.1	114	78	109	223	351	163	360	0	3	1	1	1	1	1	1	9	0	2016
25159.62845	5.7	32	82.5	136	86	92	238	92	81	120	0	4	1	1	1	1	1	0	10	1	2016
171680.1225	5.2	37	123.3	122	84	89	186	205	40	600	0	3	1	1	1	1	1	1	14	1	2016
39989.33345	5.4	31	87.3	116	74	102	188	205	167.0654545	300	0	3	1	1	1	1	1	0	3	1	2016
24663.80715	6.6	35	122.2	120	80	99	240	296	167.0654545	480	0	5	0	1	1	1	1	1	10	1	2016
125673.1306	4.9	33	77.5	110	68	73	181	174	227	360	0	3	1	1	1	1	1	1	14	0	2016
19173.70766	5.6	36	80.7	114	84	96	277	254	827	240	0	1	1	1	1	1	0	1	12	0	2016
41029.25479	5	31	68.3	134	70	93	153	147	167.0654545	540	0	3	1	1	1	1	1	1	1	0	2016
33527.92405	5.3	34	73.9	114	74	89	227	196	203	780	0	5	0	1	1	0	1	1	13	0	2016
35933.05181	5.5	33	101.3	112	80	92.7654321	194.1265432	181.212963	58	780	0	4	1	1	1	1	1	1	13	0	2016
27330.86295	5.9	33	96.4	130	86	97	175	363	133	480	0	1	1	1	1	1	1	0	10	0	2016
28518.93089	5.2	39	87.1	120	64	81	182	299	158	480	0	3	1	1	1	0	0	1	12	0	2016
34042.8311	5.5	33	81.8	104	74	89	265	279	167.0654545	30	0	2	1	1	1	1	1	1	6	0	2016
25917.13235	5.2	36	96	134	84	84	227	248	243	180	0	1	0	1	1	1	1	1	11	0	2016
127982.123	5.2	37	114	116	78	71	167	284	129	360	0	3	1	1	1	0	0	1	14	0	2016
18193.45406	5.4	35	64.1	110	72	77	199	76	133	540	0	5	1	1	1	1	1	1	14	1	2016
26692.85331	5.7	36	74	140	64	108	155	68	166	240	0	1	1	1	1	1	1	1	6	0	2016
36388.61469	4.9	36	81.8	108	58	103	143	96	127	240	0	2	1	1	1	1	1	1	7	2	2016
30047.55356	5.5	34	93.2	122	88	89	282	166	284	180	0	2	1	1	1	1	1	1	3	2	2016
29472.5928	4.8	36	94.6	116	84	84	237	909	102	720	0	3	1	1	1	1	1	1	10	1	2016
29555.98292	5.7	39	101.6	140	82	75	177	415	200	120	0	3	1	1	1	1	1	0	10	0	2016
34156.09028	5.3	31	60.9	118	62	85	161	164	187	360	0	1	1	1	1	1	1	1	14	0	2016
20416.63862	4.3	34	86.4	122	60	90	195	52	158	180	0	4	1	1	1	1	1	1	13	1	2016
23020.18663	5.1	34	73.9	120	78	82	158	117	323	240	0	5	1	1	1	1	1	1	14	0	2016
25853.4981	5.6	30	98.5	124	62	114	241	149	53	420	0	4	1	1	1	1	1	1	3	0	2016
27454.74386	5.7	30	83.1	140	88	104	146	92	102	660	0	1	0	1	1	1	1	1	8	0	2016
48980.26296	5.8	31	92.9	138	76	104	206	264	105	360	0	5	1	1	1	0	0	1	14	1	2016
35139.45989	5.3	32	56.2	124	68	85	189	187	170	240	0	3	1	1	1	1	1	0	10	0	2016
84908.66367	5.2	35	109.7	124	80	92	188	47	186	300	0	3	1	1	1	1	1	1	13	1	2016
37750.48819	5.6	32	82.2	122	46	113	248	344	340	60	0	2	1	1	1	1	1	1	13	0	2016
40936.25059	5.1	35	77.1	112	62	92	157	102	167.0654545	326.0122699	0	3	1	1	1	1	1	0	2	2	2016
26545.55686	5.9	35	88.6	110	66	97	171	305	95	240	0	1	1	1	1	1	1	1	10	3	2016
29057.02393	5.2	39	77.4	116	78	95	176	179	85	180	0	3	1	1	1	1	1	1	3	0	2016
18510.58196	5.6	31	88.7	120	72	116	175	144	258	180	0	5	1	1	1	1	1	1	12	0	2016
43965.513	4.9	36	89.6	136	88	90	192	187	67	300	0	3	1	1	1	1	1	1	13	1	2016
27758.70426	5.6	36	77.5	136	106	97	207	235	538	600	0	5	1	1	1	0	0	1	14	0	2016
77454.49436	5.4	39	86.4	100	70	84	251	107	52	240	0	3	1	1	1	1	1	0	10	3	2016
110039.4392	5	32	104.7	114	72	95	165	155	60	240	0	5	1	1	1	0	1	1	13	0	2016
41083.46631	5.7	38	104.1	121.5852843	76.34782609	103	193	104	251	360	0	1	1	1	1	1	1	1	8	1	2016
27587.91437	5.5	37	63.1	128	70	102	266	242	58	360	0	2	1	1	1	1	1	0	11	1	2016
112053.0865	5.2	37	143.7	132	76	99	182	196	179	420	0	3	1	1	1	1	1	1	13	1	2016
28223.08578	5	32	120.7	132	68	88	187	182	175	180	0	4	0	1	1	0	1	1	9	0	2016
42927.04598	5.2	34	63.7	102	62	82	191	61	192	120	0	3	1	1	1	1	1	0	9	0	2016
30343.94951	5.4	31	82.9	118	56	95	167	336	33	120	0	2	1	1	1	1	0	0	9	0	2016
37159.08512	5.2	34	74.8	116	72	94	243	103	67	270	0	3	0	1	1	1	0	0	10	1	2016
33301.6212	5.3	38	84.5	124	80	101	175	167	91	480	0	2	1	1	1	1	1	1	9	1	2016
27860.21712	4.9	30	82.5	110	78	94	196	182	167.0654545	120	0	3	1	1	1	1	1	1	13	0	2016
34843.78012	5.3	32	65	108	72	78	165	54	48	180	0	4	1	1	1	1	1	0	11	0	2016
33136.64117	5.9	38	64.7	116	72	112	221	800	39	180	0	2	1	1	1	1	1	1	10	1	2016
26545.55686	5.3	31	71.6	128	64	88	152	119	46	60	0	1	1	1	1	1	1	1	4	1	2016
24627.11881	5.9	34	85.3	132	78	100	183	137	150	120	0	1	1	1	1	0	1	1	9	0	2016
146353.0946	5.1	30	89.7	114	68	75	227	330	99	240	0	3	1	1	1	1	1	1	14	1	2016
30490.51865	5.8	36	57.4	121.5852843	76.34782609	82	161	30	161	180	0	4	1	1	1	1	1	1	8	0	2016
26662.18537	5.4	39	79.6	122	68	68	171	210	223	300	0	4	1	1	1	1	1	0	14	0	2016
26026.51319	5.6	39	116.5	140	92	90	203	148	79	120	0	1	1	1	1	0	0	1	12	1	2016
140988.5956	5.4	37	112	126	68	66	181	189	130	360	0	3	1	1	1	1	1	1	13	1	2016
40875.033	5.2	36	93.5	116	76	90	202	186	191	120	0	2	1	1	1	1	1	1	10	0	2016
151881.3964	5.3	30	78	121.5852843	76.34782609	89	204	32	63	480	0	3	1	1	1	1	1	1	12	0	2016
184001.5273	5.2	33	152.3	120	76	94	137	85	193	720	0	3	1	1	1	0	1	0	14	0	2016
23959.58238	5.4	31	92.4	118	78	99	212	186	103	660	0	5	1	1	1	0	1	1	14	0	2016
36487.72365	4.5	33	73.7	106	60	79	165	103	250	360	0	1	1	1	1	1	1	1	13	0	2016
47150.80758	5.8	36	75	132	94	83	263	133	174	120	0	3	1	1	1	1	1	0	14	1	2016
123826.0206	4.9	35	69.6	116	68	85	161	175	211	720	0	3	1	1	1	1	1	1	14	0	2016
123913.6703	5.4	35	81.4	118	74	90	244	672	176	360	0	3	1	1	1	1	1	1	13	0	2016
19988.58336	5.4	34	73.1	126	72	83	213	161	198	180	0	2	1	1	1	1	1	1	4	0	2016
34110.07825	5.9	30	96.2	128	78	91	226	241	154	720	0	4	1	1	1	1	0	1	13	1	2016
30182.67914	5.3	38	71.9	134	82	122	210	52	95	480	0	5	1	1	0	1	1	1	8	4	2016
27745.10402	5.6	33	121.4	138	66	82	199	265	115	240	0	1	1	1	1	1	1	0	2	1	2016
20004.91098	5.7	34	58.1	118	74	99	194	93	167.0654545	300	0	2	1	1	1	1	1	0	13	2	2016
137236.2454	5.4	31	79.5	118	76	89	186	57	190	300	0	3	0	1	1	1	1	1	6	0	2016
37441.18591	5.5	38	65.7	126	78	124	173	54	97	180	0	3	1	1	1	1	1	0	3	3	2016
30188.55922	5.3	30	69.7	112	62	62	193	119	75	600	0	5	1	1	1	1	1	1	14	1	2016
33478.21972	5.7	34	81.8	108	64	106	223	207	111	480	0	3	1	1	1	1	1	1	10	1	2016
127870.6132	5.4	31	91.5	96	44	92	206	58	146	360	0	3	1	1	1	1	1	0	13	1	2016
38043.22822	4.5	33	68.5	121.5852843	76.34782609	84	178	149	224	240	0	4	1	1	1	1	1	1	14	1	2016
23529.15216	5.5	37	97.2	134	56	102	222	637	150	120	0	1	0	1	1	0	1	1	9	0	2016
122232.1579	5.1	39	111	136	90	90	258	524	33	720	0	3	1	1	1	0	1	0	8	4	2016
29454.58325	5.4	35	81.4	114	72	100	220	67	104	360	0	3	1	1	1	1	1	0	1	0	2016
25706.81416	4.8	30	63.3	118	58	83	148	117	153	240	0	1	1	1	1	1	1	0	9	0	2016
30784.34407	4.5	31	85.2	116	58	81	130	28	409	180	0	4	1	1	1	1	1	1	10	1	2016
40941.94543	5.2	33	71.8	108	62	85	179	76	85	360	0	3	1	1	1	1	1	0	9	0	2016
32112.21304	5.3	32	79.6	112	68	93	269	55	148	240	0	3	1	1	1	1	1	1	10	1	2016
26481.90756	6.2	34	137.8	132	90	114	204	200	67	420	0	1	1	1	1	0	1	1	10	0	2016
39236.24519	5.4	38	69	110	62	92	83	52	167	420	0	3	1	1	1	1	1	1	5	0	2016
23635.832	5.4	34	92.93944099	106	84	92.7654321	194.1265432	181.212963	167.0654545	420	0	4	0	1	1	1	1	1	12	1	2016
35466.6215	4.9	35	76.7	114	52	94	227	118	171	300	0	1	1	1	1	0	0	0	14	5	2016
114897.0299	4.6	30	97.4	126	74	71	181	116	60	360	0	3	0	1	1	1	1	1	6	1	2016
28924.26099	4.8	34	92.93944099	184	110	86	295	548	79	360	0	1	1	1	1	1	0	1	10	1	2016
25831.42594	4.6	37	81.9	142	84	98	192	143	167.0654545	326.0122699	0	5	1	1	1	1	1	0	4	0	2016
31944.92608	4.7	32	84.1	96	64	88	186	203	142	120	0	2	0	1	1	1	1	0	13	0	2016
27020.3107	5.7	31	138.7	114	72	83	229	216	63	300	0	5	1	1	1	0	1	0	14	1	2016
139274.6632	5	31	77	114	72	82	186	144	107	720	0	3	0	1	1	1	1	1	13	0	2016
32502.10784	5.7	36	51.2	130	76	92	162	63	167.0654545	240	0	1	1	1	1	1	1	1	7	1	2016
22470.99037	5.4	33	69.8	110	78	84	176	353	119	120	0	5	1	1	1	0	1	1	10	0	2016
31435.95351	5.5	36	71.4	124	86	100	227	591	333	180	0	2	1	1	1	1	1	1	2	0	2016
48150.62283	5.6	30	101.9	110	60	96	224	118	127	660	0	3	0	1	1	0	0	0	7	1	2016
129937.5928	5.5	31	84.5	128	72	94	249	168	165	660	0	3	1	1	1	0	1	1	14	0	2016
25620.25338	5.5	39	102.8	126	82	89	329	899	335	360	0	1	0	1	1	0	0	1	11	1	2016
72596.90052	4.9	39	84	118	66	82	201	143	119	240	0	3	1	1	1	1	1	0	13	0	2016
29075.39405	5.1	34	95.6	121.5852843	76.34782609	90	146	202	286	240	0	4	1	1	1	0	0	0	14	0	2016
21730.95975	5.7	37	84	114	82	100	201	195	90	240	0	5	0	1	1	1	0	1	4	1	2016
25050.705	5.2	30	72.3	120	74	86	172	50	122	20	0	2	1	1	1	1	1	1	14	1	2016
44758.1471	11	34	144.9	126	84	298	236	374	267	300	0	3	1	1	0	1	1	1	9	3	2016
102789.0507	5.3	33	78	122	68	87	153	157	59	600	0	3	1	1	1	1	1	1	11	1	2016
22131.03033	5.7	34	68.9	112	68	89	155	57	167.0654545	360	0	4	1	1	1	1	1	0	13	0	2016
21769.81117	5.1	38	116.3	138	90	92	212	284	173	180	0	5	1	1	1	0	0	1	10	0	2016
114757.5492	5.3	36	92.5	116	88	68	233	135	131	240	0	3	1	1	1	1	1	1	13	0	2016
104337.0561	5.7	31	94.8	136	68	97	193	174	182	180	0	3	1	1	1	1	1	0	12	1	2016
29319.51691	5.2	38	93.2	116	78	84	252	137	145	480	0	1	1	1	1	0	0	1	4	0	2016
18123.25512	5.4	37	62.4	121.5852843	76.34782609	98	228	83	185	300	0	5	1	1	1	1	1	1	14	0	2016
26026.51319	5.3	34	101.7	126	76	71	175	413	216	300	0	1	1	1	1	0	1	0	11	0	2016
25687.84689	5.3	32	65.3	124	62	91	215	202	91	180	0	1	1	1	1	1	1	1	14	0	2016
77625.45121	5.6	31	120.3	116	62	82	168	148	147	300	0	3	1	1	1	1	1	1	13	1	2016
27224.01838	5.4	34	80.9	128	86	104	237	244	359	240	0	2	1	1	1	1	1	1	13	0	2016
39576.69193	5	31	69.9	116	56	83	170	96	175	240	0	3	1	1	1	1	1	1	8	1	2016
37019.67472	5.6	35	143.2	121.5852843	76.34782609	90	190	69	174	180	0	4	1	1	1	1	1	1	13	1	2016
38196.14082	5.9	38	84.4	118	72	97	216	241	148	120	0	1	0	1	1	0	0	1	9	1	2016
23826.15111	5.5	33	82.3	126	82	89	274	704	150	120	0	5	1	1	1	0	0	0	6	3	2016
37330.05429	5.3	34	85.3	114	78	91	261	104	206	240	0	3	1	1	1	1	1	0	10	2	2016
29428.89516	5.5	31	74.2	118	84	89	205	177	293	480	0	5	1	1	1	1	1	1	10	1	2016
89533.60271	6	35	68.5	124	66	104	219	133	63	326.0122699	0	3	0	1	1	1	1	1	14	0	2016
37316.51146	5.2	33	98.3	122	74	80	204	138	68	420	0	1	1	1	1	0	1	0	11	1	2016
25334.50328	5.2	32	67.3	110	56	82	170	79	120	720	0	5	1	1	1	1	1	0	10	1	2016
25969.19423	5.8	32	108	116	62	100	166	366	531	240	0	2	0	1	1	0	1	0	9	0	2016
139225.5236	5.3	35	99	112	76	90	233	250	235	600	0	3	1	1	1	0	1	1	14	1	2016
34753.21552	5.3	35	81.9	114	66	85	194	27	251	420	0	2	1	1	1	1	1	1	10	1	2016
137686.6951	5.3	30	116.1	106	70	100	211	491	40	660	0	3	1	1	1	1	1	1	13	1	2016
28159.22746	5.7	34	83.9	124	72	91	169	122	42	300	0	4	1	1	1	1	1	1	10	1	2016
25463.37266	5.6	36	145	138	76	91	268	237	169	660	0	1	0	1	1	0	0	1	11	2	2016
30939.26175	5.4	33	76.4	116	74	81	194	369	134	600	0	5	1	1	1	1	1	1	11	0	2016
25612.93966	6	37	122.8	134	92	111	164	289	167.0654545	720	0	4	0	1	1	1	1	0	7	2	2016
26015.12209	5.8	33	93	120	72	104	243	154	156	60	0	2	1	1	1	1	1	1	8	1	2016
52199.59637	6.3	34	84.7	110	60	98	314	268	57	420	0	3	1	1	1	1	1	0	7	1	2016
39405.66026	5.5	37	59.5	134	56	94	191	134	68	300	0	2	1	1	1	1	1	1	4	0	2016
21620.10845	4.9	32	68.1	106	76	85	185	272	36	660	0	5	0	1	1	1	1	1	14	0	2016
27801.86488	5.6	31	78.5	108	54	127	168	208	84	180	0	4	1	1	1	1	1	1	12	0	2016
115459.3648	5.5	33	77.7	106	80	95	178	148	150	120	0	5	1	1	1	1	1	1	14	0	2016
16095.21107	5.2	34	87	128	70	96	153	163	56	300	0	5	1	1	1	1	1	1	10	2	2016
33439.95741	5.2	35	87.6	124	76	90	216	160	167.0654545	720	0	2	1	1	1	1	1	1	14	0	2016
112547.0418	6.7	38	133.9	126	82	121	218	177	181	600	0	3	1	1	1	0	0	1	14	0	2016
20506.61624	5	30	92.6	136	78	87	246	218	88	240	0	5	1	1	1	1	1	1	11	1	2016
23755.67681	5.4	38	178.3	174	114	100	139	142	74	60	0	4	1	0	1	0	0	1	4	3	2016
28664.10105	5.6	36	96.7	128	86	86	169	61	167.0654545	300	0	4	1	1	1	1	1	1	12	1	2016
20332.66181	5	37	69.2	124	80	87	237	90	146	480	0	5	1	1	1	1	1	1	4	0	2016
24729.52118	5.4	37	83.3	140	94	92	155	225	110	480	0	5	1	1	1	1	1	0	14	0	2016
26545.55686	5.3	36	86.2	110	74	88	233	143	148	240	0	1	1	1	1	1	1	1	10	0	2016
30827.75767	5.2	33	63	104	62	89	169	76	231	120	0	3	1	1	1	1	1	0	10	1	2016
36899.07891	4.7	38	73.1	116	76	74	160	82	308	120	0	4	1	1	1	1	1	1	11	1	2016
40480.82903	5.7	38	75.9	132	60	96	276	175	167.0654545	240	0	3	1	1	1	1	1	0	8	0	2016
26055.54411	5.4	39	74.9	162	94	100	192	139	52	120	0	1	1	1	1	1	0	1	14	1	2016
123905.9188	5.1	32	81.4	112	70	92	209	153	167.0654545	720	0	3	1	1	1	1	1	0	6	0	2016
30582.96756	5.1	38	77.6	110	58	80	203	110	212	720	0	5	1	1	1	1	1	1	14	1	2016
31309.36225	6	34	101.2	110	72	79	203	97	151	360	0	4	1	1	1	1	1	1	13	0	2016
45710.93688	5.2	32	89.5	112	60	89	192	284	275	480	0	2	0	1	1	1	1	1	14	0	2016
43194.21511	5.2	35	78.2	104	62	83	142	83	167.0654545	600	0	3	1	1	1	1	1	1	1	1	2016
23557.16345	5.6	32	64.5	120	70	93	200	295	164	240	1	1	1	1	1	1	1	1	8	1	2016
38680.53126	4.8	30	71.2	104	50	82	182	62	140.252907	180	1	2	1	1	1	1	1	1	14	1	2016
35348.43545	5	37	66.6	114	84	90	234	44	140.252907	240	1	2	1	1	1	1	1	1	13	1	2016
30343.02353	5.6	39	71.3	104	62	92	202	108	127	120	1	1	1	1	1	1	1	0	4	0	2016
73157.08681	5.2	37	85.1	126	76	83	194	74	221	300	1	3	0	1	1	1	1	0	10	1	2016
135210.7814	4.8	31	70.4	116	52	106	253	115	107	240	1	3	1	1	1	1	1	1	14	0	2016
23411.22047	5	30	53.7	92	56	88	165	50	97	60	1	1	1	1	1	1	1	1	8	1	2016
61363.03477	5.1	32	63.2	110	76	89	196	60	140.252907	180	1	3	0	1	1	1	1	1	10	1	2016
13606.80007	5.2	38	48.7	112	68	82	279	96	98	600	1	5	1	1	1	1	1	1	13	2	2016
54657.45417	5.2	31	90.8	108	66	80	207	78	162	120	1	3	1	1	1	1	1	1	9	0	2016
115584.3864	4.8	33	73.5	104	54	74	200	142	65	300	1	3	1	1	1	1	1	1	12	0	2016
26323.04896	5.3	37	72.2	116	66	74	172	85	176	480	1	4	1	0	1	1	0	0	1	0	2016
23928.97621	5.8	39	80.2	118	74	97	155	162	27	120	1	2	0	1	1	1	1	1	12	1	2016
75174.77748	5.4	35	73.4	118	66	100	167	87	118	300	1	5	1	1	1	0	0	0	11	3	2016
72530.97637	5.3	30	81	94	66	65	198	153	82	480	1	3	1	1	1	0	0	1	14	3	2016
25979.97462	5	36	75.5	118	76	88	219	147	391	120	1	1	1	1	1	1	1	1	2	1	2016
72530.97637	5.3	39	88.1	114	74	84	164	52	65	720	1	3	1	1	1	1	1	0	10	0	2016
150608.1493	5.4	31	102.8	138	72	80	251	336	72	240	1	3	1	1	1	1	1	1	14	1	2016
23955.66746	5.5	36	69.8	104	60	91	174	107	83	60	1	1	1	1	1	1	1	1	11	0	2016
115671.3181	5	32	68.4	114	54	85	165	60	80	600	1	5	0	1	1	0	1	0	14	1	2016
26122.56085	5.5	35	114	126	80	84	170	93	42	600	1	1	1	1	1	1	1	1	10	1	2016
22086.75774	4.9	30	66.8	128	76	75	190	132	335	720	1	5	1	1	1	1	1	0	12	0	2016
23876.27671	5.5	36	57.6	110	78	84	191	196	281	720	1	2	1	1	1	1	1	1	14	1	2016
25101.04495	5.2	31	62	112.4322767	69.70028818	77	191	100	88	180	1	5	1	1	1	1	1	1	13	0	2016
31311.74416	5.7	35	55.7	116	78	91	174	124	140.252907	60	1	1	1	1	1	1	1	1	2	1	2016
33499.7315	5.6	37	108.4	132	76	119	192	89	31	180	1	2	1	1	1	0	0	1	6	2	2016
33497.67711	4.9	32	105.8	112	46	86	161	72	157	480	1	2	0	1	1	0	1	1	10	1	2016
34696.77983	4.7	32	60.9	110	74	84	246	140	140.252907	120	1	1	1	1	1	1	1	1	11	0	2016
32774.57019	5.5	30	105.6	116	68	85	208	132	123	60	1	2	1	1	1	0	1	1	3	1	2016
22658.06848	5	30	66.7	116	62	90.74234694	180.2544529	109.9183673	144	600	1	4	1	1	1	1	1	1	14	0	2016
26229.2683	5.6	39	88.2	140	82	86	178	109	58	600	1	4	1	1	1	0	1	0	4	1	2016
111467.6479	6.8	36	124.2	118	76	94	150	228	48	780	1	3	1	1	1	0	1	0	9	1	2016
37205.30276	5.7	34	69.1	112	76	107	126	79	125	300	1	1	0	1	1	1	1	1	4	1	2016
31883.76142	5.3	33	79.4	112	74	89	186	140	132	480	1	1	0	1	1	1	1	1	13	2	2016
147833.6401	5.4	38	80.5	106	70	103	233	69	78	240	1	3	1	1	1	1	1	1	14	1	2016
51802.54395	5.3	33	59.6	122	74	97	168	97	79	480	1	3	1	1	1	1	1	0	10	1	2016
21209.25398	4.6	32	61.2	112	72	82	155	85	147	420	1	4	1	1	1	1	1	1	14	2	2016
23876.27671	5.9	35	107.9	118	50	86	200	150	68	480	1	1	1	1	1	1	1	0	4	1	2016
44385.95881	5.1	32	65.1	106	78	83	194	83	171	540	1	3	1	1	1	1	1	0	10	0	2016
36756.55595	5.2	30	78.64055416	116	60	71	143	78	78	240	1	4	1	1	1	1	1	0	14	1	2016
31207.05362	5.4	38	58.9	98	54	96	150	80	97	60	1	2	1	1	1	1	1	1	3	0	2016
24782.11101	5.6	37	100.9	110	70	107	196	86	161	240	1	5	1	1	1	0	1	0	14	0	2016
21321.61568	5.4	36	112.8	116	88	78	188	53	220	300	1	4	1	1	1	1	1	0	8	4	2016
72197.19557	4.8	39	59.9	106	72	85	124	45	136	240	1	3	1	1	1	1	1	0	14	3	2016
31430.86457	5.8	36	54.5	104	62	86	140	72	60	90	1	1	1	1	1	1	1	1	10	0	2016
93053.83138	5.4	39	87.3	120	82	87	202	226	85	780	1	3	0	1	1	0	0	1	14	1	2016
38680.53126	5.1	31	72.6	102	68	77	140	53	140.252907	120	1	2	1	1	1	0	0	1	14	1	2016
69671.2388	5.2	31	85.9	108	66	98	196	174	184	420	1	3	1	1	1	1	1	1	3	1	2016
18996.6447	5.3	31	63.9	122	80	114	212	77	230	240	1	4	1	1	1	1	1	1	10	0	2016
25736.21053	5.6	36	52.9	114	68	106	175	98	220	360	1	5	0	1	1	1	1	1	14	1	2016
19590.17745	5.1	38	66.1	118	62	76	168	66	100	1	1	2	1	1	1	1	1	1	10	1	2016
66879.766	5.1	35	67.1	112	74	89	158	116	218	480	1	3	1	1	1	1	1	1	10	1	2016
22399.13981	5.5	38	104.6	132	74	95	224	590	47	480	1	1	1	1	1	1	0	0	7	1	2016
26926.42605	4.7	32	75.7	118	72	83	259	154	71	540	1	5	1	1	1	1	1	1	10	1	2016
13561.75979	5.4	33	71	112	76	89	187	76	116	240	1	5	1	1	1	1	1	1	10	1	2016
40964.04769	5.5	35	104.4	118	84	91	195	79	86	180	1	3	1	1	1	1	1	0	8	1	2016
14952.89714	5.4	31	50.7	100	56	81	181	42	49	600	1	5	1	1	1	1	1	1	12	0	2016
31367.13326	4.8	30	90.2	102	60	78	129	36	218	240	1	5	1	1	1	1	1	1	9	1	2016
21312.55415	5.1	31	49.5	114	56	92	131	39	140	600	1	5	1	1	1	1	1	1	10	1	2016
19553.14308	5.3	34	74.9	106	62	77	158	41	243	720	1	4	1	1	1	1	1	1	3	2	2016
23499.14088	4.8	30	83.1	120	60	85	206	102	133	180	1	2	1	1	1	1	1	1	10	4	2016
67832.44405	5.5	32	67.3	106	68	94	165	229	104	300	1	3	1	1	1	1	1	1	8	0	2016
24969.36648	4.6	34	58	110	68	84	221	84	55	120	1	1	1	1	1	1	1	1	13	1	2016
26327.67305	5.5	32	65.5	120	56	99	142	80	121	360	1	5	1	1	1	1	1	1	14	1	2016
28456.35949	5.1	37	84.2	96	64	84	185	42	115	60	1	2	0	1	1	1	1	1	1	1	2016
42493.49096	5.2	35	65.6	130	76	84	183	195	122	480	1	3	1	1	1	1	1	1	11	1	2016
104271.7247	5	34	49.7	106	70	83	169	45	81	240	1	3	1	1	1	1	1	1	6	0	2016
53953.71581	5.2	36	54.6	102	60	79	182	184	79	780	1	3	1	1	1	1	1	0	11	2	2016
21253.74136	5.6	32	111.4	142	92	91	148	57	169	180	1	4	0	1	1	0	0	1	12	5	2016
30063.7427	5.8	32	48.4	114	72	137	197	70	65	120	1	2	1	1	1	1	1	0	10	2	2016
17498.2226	4.7	34	48	120	68	81	193	101	72	300	1	5	1	1	1	1	1	1	14	1	2016
27624.66648	5.9	35	100.5	102	66	103	157	141	89	720	1	1	1	1	1	0	0	1	6	1	2016
18878.536	4.6	37	79.7	106	72	82	185	357	42	180	1	1	1	1	1	0	0	1	14	4	2016
28500.79409	5.1	32	61	98	58	84	243	151	220	300	1	2	1	1	1	1	1	1	8	3	2016
22642.36226	5.8	32	65.2	102	58	80	204	108	131	480	1	1	1	1	1	1	0	1	9	1	2016
20452.39618	5.3	33	57.7	118	50	91	192	62	213	240	1	4	1	1	1	1	1	1	13	3	2016
61813.31209	5.2	35	130.8	122	68	96	217	114	161	120	1	3	0	1	1	0	1	0	9	2	2016
28720.78579	5.1	34	53.9	112.4322767	69.70028818	73	117	36	140.252907	360	1	4	0	1	1	1	1	1	12	1	2016
24237.20997	5.4	31	72.7	112.4322767	69.70028818	85	275	178	68	600	1	5	1	1	1	1	1	1	14	1	2016
42651.29791	4.8	32	81	114	66	90	231	276	140.252907	660	1	3	1	1	1	1	1	1	8	3	2016
20719.40364	5.1	39	41.9	110	78	82	231	91	75	600	1	5	1	1	1	1	1	1	14	1	2016
48033.75778	5.6	33	75.6	118	60	86	180	151	155	720	1	3	1	1	1	1	1	0	13	1	2016
24320.60008	5.5	39	80.4	134	88	95	220	316	139	180	1	4	1	1	1	1	0	1	9	3	2016
30040.64535	4.9	36	79	94	50	71	169	48	384	120	1	4	1	1	1	1	1	1	8	1	2016
44019.42605	5.1	33	74.1	130	68	88	137	37	138	120	1	3	0	1	1	0	1	1	11	1	2016
28976.68606	5.5	38	132.6	130	82	91	174	112	252	720	1	1	0	1	1	0	0	1	9	0	2016
115699.4521	5.2	36	74.9	98	68	107	141	140	157	600	1	3	0	1	1	0	1	1	14	1	2016
70481.87961	5.2	33	102.5	110	68	92	129	85	124	300	1	3	1	1	1	0	1	1	13	1	2016
117841.9944	5.1	38	65.7	98	64	74	180	106	122	600	1	3	1	1	1	1	1	1	11	1	2016
31757.03909	5.4	30	61.6	110	72	72	129	83	140.252907	300	1	4	0	1	1	1	1	1	9	2	2016
32227.31243	6	32	148.2	130	60	115	212	193	38	180	1	1	0	1	1	0	0	0	2	1	2016
39488.27774	5	35	76.4	124	64	82	197	81	284	720	1	3	1	1	1	1	1	1	7	1	2016
53363.74845	5	35	81.4	128	60	110	177	113	152	240	1	3	0	1	1	0	1	1	8	5	2016
23002.59659	6.1	39	92.1	116	68	97	235	312	89	30	1	2	1	1	1	0	0	1	9	4	2016
23544.53843	6.1	31	100.7	112	60	85	163	110	115	360	1	4	0	1	1	1	1	1	12	1	2016
56143.43182	5	36	86.6	108	54	74	240	178	63	720	1	3	1	1	1	1	1	0	6	1	2016
17037.19189	5.2	35	56.5	106	64	95	206	44	81	360	1	5	1	1	1	1	1	0	12	1	2016
54739.94982	5	30	87	112	66	91	200	217	152	180	1	3	1	1	1	1	1	1	10	1	2016
26136.51446	5	36	82.7	142	98	91	207	413	110	180	1	5	0	1	1	1	1	1	14	0	2016
30777.31754	5	36	47.8	96	60	79	199	53	341	480	1	2	0	1	1	1	1	1	13	0	2016
62553.92397	5.1	37	110.9	108	68	82	246	115	87	240	1	3	1	1	1	1	1	1	8	2	2016
23928.97621	5.8	31	97.8	116	64	115	208	136	113	420	1	2	1	1	1	1	1	1	13	0	2016
104496.1131	5.1	30	71.1	118	58	100	184	112	152	480	1	3	1	1	1	0	0	1	10	2	2016
114824.7287	5.4	31	98.5	112	80	118	223	253	45	780	1	3	0	1	1	0	1	0	10	2	2016
34495.75363	5.6	36	126.9	112.4322767	69.70028818	95	190	120	134	240	1	2	1	1	1	1	0	1	7	3	2016
150234.2016	5.1	39	104	124	80	84	124	70	82	720	1	3	1	1	1	0	1	1	14	1	2016
24546.67815	5.6	37	63.5	140	86	81	134	66	134	60	1	4	1	1	1	1	1	1	10	1	2016
54920.18059	5	37	65.3	110	68	82	227	77	185	240	1	3	1	1	1	1	1	1	8	1	2016
31188.42961	5.7	31	92.4	102	72	75	215	46	242	360	1	4	1	1	1	1	0	1	13	1	2016
34883.58727	5.5	30	103.6	124	66	93	177	90	106	300	1	4	1	1	1	1	0	0	9	2	2016
72554.87607	4.8	38	58.1	104	76	83	165	40	100	180	1	3	1	1	1	1	1	1	14	1	2016
27364.37624	5.8	34	71.3	120	80	76	203	662	85	360	1	5	1	1	1	1	1	1	8	1	2016
25509.06182	5.5	32	144.2	116	74	89	165	127	161	780	1	1	1	1	1	1	0	1	2	1	2016
36876.68596	5.2	37	92.7	106	66	80	170	55	103	600	1	4	1	1	1	1	1	1	13	0	2016
28305.23277	5.7	30	93.6	110	66	105	154	74	142	480	1	4	1	1	1	0	0	1	10	1	2016
32735.86359	5.5	34	50.3	98	68	102	218	42	101	780	1	1	1	1	1	1	1	0	14	2	2016
27636.17043	4.9	32	56.3	110	62	72	190	63	171	180	1	2	1	1	1	1	1	1	8	0	2016
52093.18301	5	35	63.9	108	62	87	160	49	160	120	1	3	1	1	1	1	1	1	8	1	2016
24320.60008	5.6	35	82.6	112.4322767	69.70028818	84	229	105	183	300	1	5	0	1	1	1	1	1	1	0	2016
22891.26187	5.6	36	59	112.4322767	69.70028818	79	110	83	97	120	1	5	1	1	1	1	1	1	9	1	2016
25133.71803	5.6	30	137.5	126	74	110	143	131	82	300	1	4	1	1	1	0	1	1	10	1	2016
25990.79519	5.6	31	80.8	112	66	78	145	117	478	180	1	2	1	1	1	1	1	0	8	0	2016
24013.05471	5.5	36	95.5	124	84	90	170	38	115	120	1	5	1	1	1	0	0	1	12	1	2016
22193.00109	5.5	39	145.3	126	82	99	143	121	98	120	1	2	0	1	1	0	1	1	8	1	2016
19990.21419	5.1	38	61.4	112	72	87	206	71	196	480	1	5	1	1	1	1	1	1	14	1	2016
24815.5066	5.4	33	53.6	126	82	82	175	52	40	390	1	5	1	1	1	1	1	1	14	0	2016
17255.53562	5.5	31	70.2	102	56	78	210	119	126	300	1	5	1	1	1	1	1	1	14	1	2016
29340.44005	5.3	30	68.4	108	70	92	122	62	80	180	1	1	1	1	1	1	0	1	4	1	2016
23332.61355	5.1	36	56	114	80	90	177	56	85	480	1	5	1	1	1	1	1	1	14	1	2016
97642.42313	4.9	35	83.1	106	78	88	157	48	117	600	1	3	1	1	1	1	1	1	13	1	2016
24655.74947	5.8	31	75.3	106	50	90	182	226	140	240	1	1	1	1	1	1	1	1	9	1	2016
141771.9832	5.5	36	75.9	122	78	131	237	59	63	180	1	3	1	1	1	1	1	0	14	2	2016
17188.95562	5.1	37	44.7	100	70	82	195	72	140.252907	480	1	5	1	1	1	1	1	1	14	1	2016
17403.66731	5.2	32	81.5	170	104	73	254	119	154	600	1	4	0	1	1	1	0	0	9	2	2016
116612.9923	5.5	32	66.7	112	70	85	144	71	73	360	1	3	1	1	0	1	1	1	4	1	2016
24406.18895	4.5	34	96.4	102	64	88	170	71	101	360	1	1	1	1	1	0	0	1	10	1	2016
20419.61903	5.8	33	72.2	116	68	95	191	138	137	240	1	2	1	1	1	1	1	1	8	1	2016
34464.13795	5	34	87.2	100	66	91	181	110	76	300	1	2	1	1	1	1	1	1	9	0	2016
24347.66929	5.4	30	62.5	112	76	97	281	294	140.252907	300	1	1	1	1	1	1	1	1	7	0	2016
23411.22047	5.4	35	88.5	108	62	95	200	178	104	480	1	1	1	1	1	1	1	1	11	1	2016
30380.43773	5	35	65.4	112.4322767	69.70028818	89	208	344	118	180	1	1	1	1	1	1	1	1	6	0	2016
102953.1599	5.3	39	52.5	108	76	114	184	87	62	480	1	3	1	1	1	1	1	1	14	1	2016
33670.16879	5.7	34	96.3	118	66	96	243	190	70	180	1	2	1	1	1	1	1	1	7	3	2016
26062.99573	5	33	70.8	112.4322767	69.70028818	93	151	144	152	240	1	5	1	1	1	1	1	1	10	1	2016
26545.10185	4.9	31	73.8	114	72	66	202	135	60	900	1	4	1	1	1	1	1	1	13	0	2016
27660.94923	5.3	30	108.7	110	72	92	189	63	57	120	1	4	1	1	1	1	1	1	6	1	2016
32846.90992	5.4	33	75.5	132	80	98	182	77	70	180	1	2	1	1	1	0	0	1	4	1	2016
22760.39972	5.1	30	68.9	116	58	84	191	103	318	360	1	2	0	1	1	1	1	0	12	0	2016
15132.09848	4.9	37	45.1	114	48	69	160	84	67	300	1	4	1	1	1	1	0	0	7	4	2016
22724.40549	5.5	30	80.7	110	78	91	199	75	150	360	1	5	1	1	1	1	1	1	14	1	2016
40415.41844	5.5	36	75.4	86	64	92	232	102	79	316.9493671	1	4	1	1	1	1	1	1	10	1	2016
18269.33084	5	30	82.4	112	64	85	119	33	139	600	1	4	1	1	1	1	1	0	8	2	2016
46484.13689	5.1	36	66.6	104	66	91	201	92	58	180	1	3	1	1	1	1	1	1	7	2	2016
24013.05471	5.4	32	133.1	116	72	93	139	59	226	240	1	4	1	1	1	1	1	1	10	3	2016
18720.33867	5.1	30	63.1	112	72	80	148	36	275	360	1	5	1	1	1	1	1	1	13	0	2016
18910.98969	4.7	31	78.64055416	112.4322767	69.70028818	80	140	65	140.252907	480	1	4	1	1	1	1	1	1	3	0	2016
118479.7181	4.9	31	65.7	116	62	79	128	28	571	120	1	3	0	1	1	1	1	1	4	1	2016
23411.22047	5.1	36	72	106	68	89	152	44	177	60	1	1	1	1	1	1	1	1	9	2	2016
27200.46779	5.4	39	62.8	116	80	88	154	68	81	60	1	2	1	1	1	1	1	1	10	2	2016
34835.72478	5.7	37	42.3	98	60	93	205	85	108	120	1	2	1	1	1	1	1	1	13	1	2016
103731.1206	5.5	31	78.2	112	74	94	149	133	352	480	1	3	1	1	1	1	1	0	14	1	2016
21284.47389	5.3	36	51.5	122	80	75	192	186	129	600	1	4	1	1	1	1	1	0	13	2	2016
29249.64686	5.4	39	63.1	102	68	91	151	70	95	180	1	2	1	1	1	1	1	1	13	1	2016
31711.76263	5.4	31	40.3	96	72	88	190	76	207	300	1	2	1	1	1	1	1	0	7	2	2016
79231.10906	5	31	91.2	116	74	85	188	92	167	360	1	3	1	1	1	0	0	1	8	0	2016
102714.3494	5.2	30	102.1	102	74	99	181	132	337	900	1	3	1	1	1	1	1	1	11	0	2016
72120.99309	4.8	38	54.3	112.4322767	69.70028818	74	158	56	124	240	1	3	1	1	1	1	1	0	12	0	2016
115774.1067	4.8	30	70.1	96	52	71	194	76	161	240	1	3	1	1	1	1	1	1	14	0	2016
23928.97621	5.4	37	75.5	118	72	84	167	170	40	600	1	2	1	1	1	1	1	1	12	1	2016
104023.5054	5.2	39	60.6	108	68	82	234	48	104	720	1	3	0	1	1	1	1	1	14	0	2016
27898.46033	6	37	66.9	112.4322767	69.70028818	83	167	77	107	120	1	2	1	1	1	0	0	1	9	1	2016
70025.22118	5.7	34	94.2	114	42	98	209	194	34	600	1	3	1	1	1	1	1	1	8	2	2016
106712.2509	4.7	37	70.8	106	64	89	191	75	127	540	1	3	1	1	1	1	1	1	14	0	2016
19180.06326	5.4	33	60.2	112.4322767	69.70028818	77	141	55	162	240	1	4	1	1	1	1	1	0	8	2	2016
92196.7936	4.8	36	78.4	116	76	91	170	72	140.252907	180	1	3	0	1	1	1	1	1	13	1	2016
30127.51656	5.7	37	92.1	114	62	100	171	123	132	840	1	5	0	1	1	0	0	0	8	1	2016
25509.06182	5.4	36	60.6	100	56	94	189	95	143	480	1	1	1	1	1	1	1	1	4	1	2016
24864.42979	5.5	30	58.1	110	66	81	168	82	73	300	1	4	1	1	1	1	1	1	4	2	2016
23918.50314	5.9	36	64.8	112.4322767	69.70028818	104	199	517	131	180	1	1	1	1	1	1	1	1	10	0	2016
138175.4427	4.7	35	71.9	98	60	66	232	119	38	240	1	3	1	1	1	1	1	1	10	1	2016
124782.0459	5.1	32	57.7	108	50	85	118	93	57	360	1	3	1	1	1	1	1	1	13	0	2016
56334.44601	5.5	37	72.2	116	64	81	157	52	67	420	1	3	0	1	1	0	0	0	4	3	2016
112130.5075	5.2	38	83.2	128	86	97	180	83	140.252907	360	1	3	2	1	1	1	1	0	6	0	2016
38417.32989	5.3	33	69.3	106	60	86	193	230	75	60	1	2	1	1	1	1	1	1	7	2	2016
127719.2025	5.4	33	104.5	108	76	87	190	309	87	720	1	3	1	1	1	0	1	1	14	1	2016
23454.652	5.6	36	47.6	108	72	86	210	90	366	240	1	5	1	1	1	1	1	1	14	1	2016
22859.8698	5.9	32	131.4	126	64	93	122	35	108	360	1	4	1	1	1	0	0	1	8	0	2016
130088.3023	5.3	34	55.6	100	60	74	161	36	106	600	1	3	1	1	1	1	1	1	14	1	2016
35773.75293	5.3	38	81.4	102	76	84	248	102	105	60	1	1	1	1	1	1	1	1	14	1	2016
26559.20249	5.6	37	77.6	102	64	113	175	67	140.252907	60	1	4	1	1	1	1	1	1	14	1	2016
25588.6125	5.4	33	53.6	112	74	104	236	82	234	240	1	5	1	1	1	1	1	1	14	1	2016
93466.78141	5.3	31	53.3	120	56	91	179	125	94	240	1	3	0	1	1	1	1	1	10	0	2016
22808.1083	6	36	77.6	130	78	87	196	199	310	1020	1	4	2	1	1	0	0	1	12	4	2016
29369.56326	4.6	32	84.1	106	66	90	146	76	148	480	1	1	1	1	1	1	1	1	11	0	2016
62317.07326	5.3	38	65.3	126	86	101	186	138	124	300	1	3	0	1	1	1	1	0	1	0	2016
57632.66764	5	38	119	132	98	78	282	242	44	120	1	5	1	1	1	0	1	1	8	3	2016
34293.39868	5.7	31	69.2	110	70	135	184	133	222	180	1	2	1	1	1	1	1	1	10	1	2016
24666.05198	6.2	31	78.7	110	60	97	190	108	282	60	1	2	1	1	1	0	1	1	3	1	2016
20607.26201	5.7	33	58.5	110	66	120	233	225	90	540	1	5	1	1	1	0	0	1	7	0	2016
30212.69323	6	36	90.3	136	64	87	213	129	71	316.9493671	1	5	1	1	1	1	1	0	4	3	2016
23928.97621	5.3	30	46.5	126	80	81	194	121	38	180	1	1	1	1	1	1	1	1	14	1	2016
39575.43591	5.3	37	80.9	120	70	81	166	218	48	30	1	3	1	1	1	1	1	1	12	1	2016
21894.04411	5.8	38	54.2	98	60	93	210	61	51	300	1	5	0	1	1	1	1	1	14	1	2016
20710.77778	5	34	52	104	60	84	173	49	140.252907	300	1	4	1	1	1	1	1	1	11	5	2016
121348.3434	5.4	31	95.7	116	66	90	183	160	102	720	1	3	1	1	1	0	1	0	10	1	2016
22941.58613	5.4	34	78.6	124	74	90	162	77	114	180	1	1	0	1	1	0	0	1	7	0	2016
78249.57373	5.2	35	73.4	112.4322767	69.70028818	98	197	123	24	120	1	3	1	1	1	1	1	1	14	1	2016
75267.99434	5.4	37	109.8	108	70	89	183	68	110	300	1	3	1	1	1	1	1	1	10	0	2016
32533.3422	5.7	32	62.2	94	68	101	164	143	161	40	1	2	1	1	1	1	1	1	2	0	2016
37658.89441	6.1	35	114.8	118	66	107	222	79	117	660	1	2	0	1	1	1	1	1	7	1	2016
22005.098	5.1	34	50.9	98	64	95	175	60	216	120	1	5	1	1	1	1	1	1	13	1	2016
25509.06182	5.3	34	74.9	114	66	93	130	120	76	600	1	2	1	1	1	1	1	1	11	1	2016
25425.58734	4.8	31	102.3	118	84	91	240	146	154	360	1	4	1	1	1	0	0	1	10	1	2016
30081.48795	5	38	62.8	112.4322767	69.70028818	80	173	115	193	240	1	1	1	1	1	1	1	1	10	1	2016
134950.7245	5.4	37	62.8	110	68	87	240	129	140.252907	240	1	3	1	1	1	1	1	1	13	0	2016
28553.38575	5.2	33	99.9	128	74	94	164	87	198	480	1	4	1	1	1	0	1	1	11	1	2016
35348.43545	5.6	31	130.7	120	70	112	160	248	283	480	1	1	1	1	1	1	1	1	14	1	2016
47306.64687	4.9	31	79	106	46	107	222	262	97	180	1	1	1	1	1	1	1	1	14	2	2016
28779.68194	5.1	38	56.1	118	70	68	163	61	326	240	1	4	1	1	1	1	1	0	11	0	2016
79065.46565	5.4	34	78.64055416	112.4322767	69.70028818	119	261	298	232	240	1	3	1	1	1	1	1	1	12	1	2016
38468.49398	6	38	111.8	120	64	86	155	191	81	900	1	4	0	1	1	0	0	1	10	1	2016
21231.59293	5.6	31	48.6	138	88	89	173	34	62	360	1	5	0	1	1	1	1	1	13	1	2016
27101.49256	5.4	30	67.3	114	74	102	179	119	202	360	1	1	1	1	1	1	1	1	3	0	2016
19078.37774	4.8	32	74.7	102	70	79	192	156	249	480	1	4	1	1	1	1	1	1	8	1	2016
25101.13052	6.9	38	95.1	128	80	83	172	47	131	300	1	4	1	1	1	1	0	1	8	1	2016
26576.23109	5.1	32	97.2	104	62	76	287	198	59	240	1	4	1	1	1	1	1	0	2	3	2016
21383.27006	6	36	168.6	116	80	106	140	87	65	600	1	5	0	1	1	0	1	1	10	4	2016
21833.43796	5.6	33	70.5	102	58	83	216	131	278	600	1	5	0	1	1	0	1	1	14	1	2016
24832.57945	5.1	38	72.5	112.4322767	69.70028818	85	228	100	229	480	1	2	1	1	1	1	1	1	8	2	2016
23726.5326	5.4	38	63.4	122	78	81	210	206	171	300	1	2	1	1	1	0	0	1	14	1	2016
21174.21025	5.3	36	71.2	114	56	77	295	133	151	120	1	5	1	1	1	1	1	1	14	0	2016
32970.46102	5.7	39	52.2	116	70	95	203	135	92	180	1	1	1	1	1	1	1	1	7	1	2016
73519.98906	5	37	50.3	96	64	101	190	61	82	480	1	3	1	1	1	1	1	1	9	1	2016
89368.68442	5.8	34	69.3	108	58	91	172	107	852	240	1	3	1	1	1	1	0	1	10	1	2016
57415.75451	5.2	35	78.3	108	66	101	255	122	154	300	1	3	1	1	1	1	1	0	4	0	2016
23454.652	5.4	30	53.9	102	64	84	159	43	100	360	1	5	1	1	1	1	1	1	13	1	2016
24929.51128	5.8	31	94.2	112.4322767	69.70028818	91	126	79	104	300	1	4	1	1	1	1	1	1	11	1	2016
36802.87032	5	33	91.7	128	68	81	245	116	134	480	1	2	0	1	1	0	1	1	9	1	2016
74981.50514	4.8	31	94.9	118	88	81	179	278	88	420	1	3	0	1	1	1	1	1	11	1	2016
49560.26392	5.4	31	86.5	118	82	78	141	272	153	240	1	3	1	1	1	0	0	0	10	3	2016
103731.1206	5.2	30	82.4	96	56	75	201	68	125	240	1	3	1	1	1	1	1	1	14	1	2016
28848.28317	5.1	30	55.8	96	68	77	214	47	230	120	1	2	1	1	1	1	1	1	14	1	2016
48762.67795	5.5	30	61.5	114	74	95	137	92	140.252907	360	1	3	1	1	1	1	1	1	7	1	2016
31626.58254	5.3	30	54.8	90	68	86	220	44	140.252907	360	1	5	1	1	1	1	1	1	13	1	2016
22388.6738	5.5	32	46.5	112	58	78	102	82	144	540	1	5	1	1	1	1	1	1	11	0	2016
27557.7759	5.1	34	111.1	122	66	79	189	67	218	420	1	4	1	1	1	1	1	0	8	3	2016
95911.24699	5	30	52.2	96	58	89	183	76	62	180	1	5	1	1	1	1	1	0	8	0	2016
47177.28901	5.1	30	89.6	104	68	92	142	58	140.252907	420	1	3	1	1	1	1	1	1	8	0	2016
105160.7006	5	37	103.2	120	68	94	173	78	46	480	1	3	1	1	1	0	1	1	14	1	2016
27807.6295	5.5	34	85.7	114	76	88	237	39	116	180	1	4	1	1	1	1	1	1	10	0	2016
118592.311	5.1	36	86.2	114	78	85	184	63	204	480	1	3	1	1	1	0	1	1	14	2	2016
23926.56529	5.9	32	95	118	72	98	183	126	118	600	1	4	1	1	1	1	1	1	2	1	2016
25509.06182	5.6	33	72.8	96	54	84	157	212	378	540	1	1	0	1	1	1	0	1	9	1	2016
30343.02353	5.4	35	70	106	60	88	193	136	109	60	1	1	1	1	1	0	0	1	6	1	2016
119191.5142	4.5	32	133.3	114	74	110	187	135	139	180	1	3	1	1	1	1	1	1	12	0	2016
22642.36226	5.1	30	73.7	106	54	98	182	235	158	120	1	1	0	1	1	1	1	1	14	0	2016
34696.77983	5.1	35	67.7	104	56	84	186	62	227	540	1	1	1	1	1	0	0	1	13	1	2016
24193.31609	5.5	39	71.7	110	68	99	215	113	132	60	1	1	1	1	1	1	0	1	4	1	2016
18956.18885	5.5	36	116.7	118	70	86	158	83	100	240	1	4	1	1	1	0	1	0	11	1	2016
92699.07118	5.2	36	85.5	108	68	92	203	120	140.252907	60	1	3	1	1	1	1	1	0	12	0	2016
24350.52459	5.4	37	82	102	64	86	168	197	147	180	1	1	1	1	1	0	1	1	9	1	2016
138851.9456	5.7	38	101.7	116	74	100	231	252	100	600	1	3	1	1	1	0	0	1	14	0	2016
28071.51706	5.5	36	74.7	134	80	94	169	69	77	540	1	1	1	1	1	1	1	1	9	1	2016
23752.02538	5	30	48	92	58	81	196	50	68	360	1	5	1	1	1	1	1	1	13	3	2016
31348.95812	5	30	77.8	134	66	101	184	100	95	180	1	1	1	1	1	1	1	1	10	1	2016
34607.3033	5.1	32	96.6	110	58	80	192	209	162	360	1	2	1	1	1	0	0	1	13	1	2016
22984.10663	5.4	31	104.4	126	72	89	154	59	363	240	1	4	1	1	1	0	0	1	7	0	2016
19175.17497	5.2	33	59.9	118	72	95	182	84	89	360	1	5	1	1	1	1	1	1	14	1	2016
102817.6692	5.1	32	67.2	108	62	79	130	56	140.252907	300	1	3	1	1	1	1	1	1	13	1	2016
33060.08235	5.4	33	88.3	92	70	97	172	177	37	240	1	2	1	1	1	1	1	0	13	0	2016
25701.70731	5.7	33	129.1	120	76	90	203	230	167	360	1	2	0	1	1	0	0	0	2	0	2016
17702.45337	5.5	36	81.4	124	66	92	245	70	106	420	1	5	1	1	1	1	1	1	14	1	2016
27840.22006	5.5	34	117.4	136	88	87	148	147	99	480	1	4	1	1	1	1	1	0	3	0	2016
42185.2833	5.5	36	53.9	130	88	84	213	130	256	300	1	3	1	1	1	1	1	1	9	1	2016
24482.82659	5.2	39	109.8	120	68	92	187	193	147	300	1	1	1	1	1	1	1	1	11	1	2016
25501.49252	5	34	68.6	104	58	90	175	103	121	180	1	1	0	1	1	0	0	1	8	0	2016
18873.85865	5.6	39	110.8	114	64	85	202	97	140.252907	360	1	4	1	1	1	0	1	1	6	1	2016
27158.02288	5.6	36	85.2	100	60	88	180	50	281	480	1	4	1	1	1	0	0	0	4	3	2016
30846.43265	5.1	30	59.7	112	68	82	226	124	61	540	1	2	1	1	1	1	1	1	13	0	2016
22642.36226	5.4	33	54.1	102	54	81	206	122	169	120	1	1	1	1	1	1	1	1	2	2	2016
20336.18938	5.5	36	71.3	98	70	84	160	82	96	360	1	4	1	1	1	1	1	1	8	1	2016
23928.97621	5.8	35	81.7	104	58	96	255	279	124	180	1	1	0	1	1	0	1	1	11	1	2016
30810.54161	5.5	33	70.5	106	72	99	233	284	162	120	1	1	0	1	1	0	1	1	10	1	2016
18377.65713	5.9	35	58.2	106	66	97	188	229	70	30	1	1	0	1	1	1	1	1	1	0	2016
23979.37578	5.3	37	98	118	70	89	200	92	185	30	1	4	1	1	1	1	1	1	10	1	2016
35665.25406	5.9	37	58.8	114	66	120	161	142	69	30	1	2	1	1	1	1	1	1	4	1	2016
18243.18469	5.1	38	48.8	100	70	83	199	316	340	600	1	5	0	1	1	0	0	1	12	1	2016
28380.03129	5.4	34	92.6	132	72	102	129	37	163	480	1	4	1	1	1	1	1	1	3	1	2016
22496.88227	5.4	36	94.9	158	100	76	183	188	53	480	1	1	1	1	1	0	1	1	8	2	2016
24406.18895	5	34	75	98	60	61	200	207	213	120	1	1	1	1	1	1	1	1	9	0	2016
117313.8532	5.1	34	69.7	124	78	92	166	82	51	360	1	3	1	1	1	1	1	1	12	0	2016
28846.01972	5.4	35	78.8	94	56	100	188	303	45	180	1	1	1	1	1	0	0	1	4	2	2016
23675.20963	4.9	34	59	110	54	87	165	57	134	480	1	5	1	1	1	1	1	1	14	0	2016
26593.1878	5.3	36	78.64055416	112.4322767	69.70028818	86	206	102	77	240	1	1	1	1	1	1	1	1	10	0	2016
60029.05576	5.3	34	61.1	112	60	93	149	119	101	180	1	3	1	1	1	1	1	0	2	2	2016
53881.4936	4.8	30	72.9	122	66	104	122	197	88	360	1	3	1	1	1	0	1	1	7	1	2016
13606.80007	5	35	50.7	102	74	94	199	110	107	240	1	5	1	1	1	1	1	1	13	1	2016
14822.4767	5.1	31	71.6	104	74	96	180	194	118	480	1	5	1	1	1	0	1	1	13	1	2016
24028.44575	5.3	32	53.8	100	62	91	207	75	112	240	1	5	1	1	1	1	1	1	10	1	2016
25438.11769	5.5	35	62.1	110	64	90	198	155	88	240	1	2	0	1	1	0	1	1	14	1	2016
34428.65635	4.9	39	77	116	70	82	166	45	59	840	1	4	0	1	1	1	1	1	10	1	2016
22804.14827	5.3	33	48	112	56	82	171	67	140.252907	300	1	5	1	1	1	1	1	1	4	2	2016
17940.40689	5.6	35	71.7	98	58	117	152	160	85	300	1	2	1	1	1	1	1	1	7	1	2016
54981.38369	4.9	32	55.5	94	60	80	116	35	205	480	1	5	1	1	1	1	1	1	10	1	2016
24023.92945	5.5	34	72.4	120	68	98	190	258	65	480	1	5	0	1	1	0	1	0	12	0	2016
29344.26479	5	33	71.5	116	0	106	191	205	140.252907	360	1	5	1	1	1	0	1	1	11	4	2016
38949.53788	5.1	35	102.3	138	88	88	193	244	149	660	1	1	0	1	0	0	0	0	6	3	2016
125658.5941	5	31	74.8	104	74	84	225	70	182	360	1	3	1	1	1	1	1	1	13	0	2016
17403.66731	5.7	38	75.5	120	84	84	262	198	241	240	1	4	1	1	1	1	0	1	4	2	2016
23032.69856	5	37	61.9	114	66	90	337	232	66	420	1	5	1	1	1	1	1	1	9	2	2016
47465.0585	4.7	36	47.4	106	70	104	190	175	99	360	1	3	1	1	1	1	1	0	9	1	2016
13561.75979	5.7	39	63.4	108	66	101	207	171	86	360	1	5	1	1	1	1	1	1	9	2	2016
39588.47642	5.3	31	68.6	112.4322767	69.70028818	88	206	22	140.252907	360	1	3	1	1	1	1	1	1	10	1	2016
27925.47451	5.7	35	112.5	112.4322767	69.70028818	111	165	62	104	300	1	4	1	1	1	0	0	1	8	3	2016
71716.01022	5.7	32	87.2	108	72	94	249	280	63	240	1	3	1	1	1	1	1	1	9	1	2016
23876.27671	4.9	30	81.3	108	46	86	146	52	124	120	1	1	1	1	1	1	1	1	1	1	2016
23675.20963	5.2	39	57.7	112	80	92	158	52	118	300	1	5	1	1	1	1	1	1	8	1	2016
24267.0381	5.7	38	96.3	170	94	81	140	52	223	300	1	4	1	1	1	0	0	0	9	2	2016
23960.17004	5.6	31	47	100	64	78	181	48	140.252907	540	1	4	1	1	1	1	1	0	7	0	2016
20494.34315	5.2	39	79.8	116	70	86	175	139	161	660	1	2	1	1	1	0	1	1	11	1	2016
22005.098	5	39	63.4	116	72	85	161	167	140.252907	300	1	5	1	1	1	1	1	1	7	0	2016
13995.22312	5	36	124.5	112.4322767	69.70028818	84	138	79	90	600	1	4	1	1	1	0	0	1	5	1	2016
17498.2226	5.3	39	52.6	114	68	82	211	212	140.252907	720	1	5	1	1	1	1	0	1	14	1	2016
53000.4916	5.8	38	133	138	82	107	172	81	140.252907	240	1	3	0	1	1	0	1	1	12	1	2016
28229.06316	5.7	37	81.9	108	70	119	199	155	201	316.9493671	1	4	1	1	1	1	1	1	3	1	2016
119582.7939	5.2	36	68.9	114	64	79	272	122	89	240	1	3	1	1	1	0	0	0	14	0	2016
24442.0506	5.4	34	65.9	108	68	85	223	100	258	360	1	5	1	1	1	1	0	1	14	1	2016
32970.46102	5.6	38	56.4	106	62	87	186	174	167	120	1	1	1	1	1	1	1	1	7	1	2016
24350.52459	5.3	35	104.4	116	64	89	157	65	100	720	1	1	1	1	1	0	0	1	10	0	2016
23544.53843	5.6	37	80.8	106	62	78	196	62	140.252907	600	1	4	1	1	1	1	1	1	3	1	2016
96043.11587	5.2	37	69.7	114	64	90	189	44	70	300	1	3	1	1	1	1	1	1	10	0	2016
37011.27339	5.4	31	63.3	108	72	103	210	156	151	600	1	1	1	1	1	1	1	1	13	0	2016
147833.6401	4.3	38	66.4	108	80	91	161	79	76	300	1	3	1	1	1	1	1	1	14	1	2016
14829.80865	5.5	37	78.8	110	64	97	224	259	40	300	1	5	1	1	1	1	1	1	13	4	2016
20703.25668	5.1	35	70.6	102	64	87	228	151	161	480	1	2	0	1	1	1	1	0	13	4	2016
52478.95583	5.4	30	66.8	116	62	79	148	117	129	300	1	3	1	1	1	1	0	1	2	1	2016
23332.01414	5.2	39	56.6	126	88	80	148	189	65	300	1	5	1	1	1	1	1	1	14	1	2016
123568.8871	4.8	35	74.8	104	70	76	251	313	88	600	1	3	1	1	1	1	1	1	14	0	2016
40715.953	5.5	34	106.9	114	82	93	167	300	152	360	1	1	0	1	1	0	0	0	4	1	2016
104699.163	5.1	34	71.3	116	82	99	246	208	111	360	1	3	1	1	1	1	1	1	13	1	2016
27491.41562	5.3	34	79.7	116	54	101	172	169	168	120	1	5	1	1	1	0	1	1	14	0	2016
46756.33057	5.5	35	72.1	104	58	73	305	211	53	180	1	5	1	1	1	1	1	1	4	1	2016
105189.2818	5.1	38	71.6	102	70	85	282	104	224	420	1	3	1	1	1	1	1	1	14	1	2016
14631.36963	5.4	36	92.9	122	70	88	140	28	69	300	1	4	0	1	1	0	1	1	10	2	2016
91286.85991	5.1	30	82	108	60	78	224	64	300	540	1	3	1	1	1	1	1	1	9	1	2016
20763.41053	5	34	63.7	104	68	78	153	76	137	420	1	5	1	1	1	1	1	1	11	0	2016
115345.2136	5.6	37	115.5	128	82	95	197	197	316	660	1	3	1	1	1	0	0	1	13	3	2016
21458.62505	5.4	39	99.2	134	78	113	170	77	150	600	1	4	0	1	1	0	1	1	10	1	2016
32244.60988	5	35	76	108	50	82	155	32	68	540	1	4	1	1	1	1	1	1	12	1	2016
23392.3257	5	33	78.8	112.4322767	69.70028818	89	176	274	140.252907	480	1	5	1	1	1	1	1	1	10	1	2016
41478.58072	5.2	33	82.9	120	64	89	204	82	223	180	1	5	0	1	1	1	1	1	9	0	2016
107441.153	5.5	35	50.8	114	64	87	171	129	188	480	1	3	0	1	1	1	1	0	14	0	2016
16399.84749	5.5	39	128.3	156	84	90	235	152	201	480	1	4	1	1	1	1	0	1	8	2	2016
23926.56529	5.2	38	65.2	120	66	103	138	55	335	180	1	4	1	1	1	1	1	1	2	1	2016
25509.06182	5.4	32	73.1	114	78	76	223	264	110	60	1	1	1	1	1	1	1	1	3	1	2016
31440.90796	6.7	39	119.3	118	64	96	308	213	168	480	1	2	1	1	1	0	0	1	10	1	2016
97602.13066	5.3	38	89.1	122	82	91	174	166	79	360	1	3	1	1	1	1	1	1	14	1	2016
19755.29453	5.2	35	77.7	98	56	83	226	150	224	60	1	5	1	1	1	0	0	1	10	2	2016
86078.09943	5.2	33	66.3	108	70	86	271	54	60	480	1	3	1	1	1	1	1	1	14	0	2016
16975.54844	5	36	68.9	148	64	96	162	106	105	300	1	1	0	1	1	1	1	1	12	0	2016
19334.14709	4.8	32	51.6	102	74	83	167	32	210	300	1	5	1	1	1	1	1	1	11	0	2016
28274.7962	5.8	38	81.6	126	80	85	148	90	135	720	1	5	1	1	1	0	1	1	7	1	2016
25175.3679	5.3	37	50.1	98	46	73	179	230	222	60	1	5	1	1	1	1	1	1	13	1	2016
31799.47502	5.2	33	71.2	106	66	97	194	65	71	300	1	5	0	1	1	0	1	1	13	2	2016
29363.43108	4.9	31	66.9	106	54	89	130	61	166	300	1	2	1	1	1	1	1	0	12	0	2016
20328.44075	9.4	39	80	112.4322767	69.70028818	190	196	160	140.252907	300	1	5	0	1	1	0	1	1	9	1	2016
22580.58202	5.5	33	44.9	112.4322767	69.70028818	81	147	42	177	360	1	5	1	1	1	1	1	1	14	1	2016
60029.05576	5.4	35	120.4	138	62	106	145	40	78	240	1	3	0	1	1	0	1	1	8	1	2016
25128.20539	4.9	32	100.8	116	60	84	220	210	247	180	1	2	1	1	1	0	1	1	10	2	2016
32547.5874	5.6	37	127.5	128	68	113	158	149	112	180	1	1	1	1	1	0	0	0	4	2	2016
26589.31742	5.2	33	63.2	148	106	77	235	161	148	480	1	5	1	1	1	1	1	1	14	0	2016
30846.43265	5.3	34	44.2	112	66	93	135	65	285	300	1	2	1	1	1	1	1	1	13	0	2016
31096.475	5.2	30	57.7	104	66	73	141	64	217	240	1	1	1	1	1	1	1	1	3	2	2016
23411.22047	5	34	68.3	104	54	94	171	90	167	300	1	1	1	1	1	1	1	1	8	1	2016
108359.7744	5.5	33	107.4	114	76	91	231	238	93	600	1	3	1	1	1	1	1	1	9	1	2016
125658.5941	4.6	36	85.1	128	78	88	196	179	123	420	1	3	1	1	1	1	1	1	14	1	2016
122947.2107	5.1	31	71.5	98	62	126	131	80	141	720	1	3	1	1	1	1	1	1	14	0	2016
55711.12729	5.3	37	93.5	122	78	74	144	61	89	360	1	3	0	0	1	1	1	0	9	5	2016
27961.62538	5.3	36	132	132	80	91	167	118	131	600	1	4	1	1	1	0	0	1	13	0	2016
77431.06927	5.4	38	93	118	72	91	199	127	75	240	1	5	0	1	1	1	1	1	12	1	2016
89925.60243	4.7	34	94	118	64	100	154	47	46	720	1	3	1	1	1	1	1	1	14	1	2016
72436.85916	5.3	34	86.9	120	68	86	187	144	55	180	1	3	0	1	1	0	1	0	7	1	2016
24406.18895	5.4	33	64	110	64	93	236	461	88	120	1	1	1	1	1	1	1	1	8	1	2016
22414.33063	5.9	37	57.8	126	84	103	192	91	134	480	1	5	1	1	1	1	1	1	10	1	2016
31601.31058	5.3	30	56.1	112	80	82	177	44	102	120	1	1	1	1	1	1	1	0	13	1	2016
22005.098	5.5	38	63.4	164	92	92	200	297	55	120	1	5	1	1	1	1	1	1	14	1	2016
22023.34939	5.6	34	88.3	108	62	81	153	145	245	300	1	5	1	1	1	0	1	1	14	1	2016
35231.22253	5.8	34	95.5	106	82	111	157	157	830	120	1	2	1	1	1	1	1	1	4	3	2016
97276.64622	5.1	31	93.2	108	58	87	217	111	86	600	1	3	1	1	1	0	1	1	11	2	2016
64940.20257	5.6	38	131.3	114	76	89	204	110	140.252907	180	1	3	0	0	1	0	1	1	14	0	2016
36756.55595	5.1	37	111.6	120	72	78	225	191	264	240	1	4	1	1	1	0	1	1	11	1	2016
21909.02658	5.2	34	47.7	96	62	86	132	55	145	360	1	5	1	1	1	1	1	1	14	1	2016
15290.63165	5.3	31	80.5	114	62	79	190	82	809	420	1	4	1	1	1	1	1	1	2	1	2016
26576.23109	5.2	37	89.6	116	58	87	162	36	117	240	1	4	1	1	1	1	0	0	2	0	2016
117422.6514	5.4	31	75.1	116	74	87	226	82	88	600	1	5	1	1	1	1	1	1	11	0	2016
28692.78252	5.6	36	71.1	114	56	80	174	77	188	420	1	4	1	1	1	1	1	1	7	1	2016
26203.90208	7.8	30	114.1	132	92	159	137	90	169	360	1	4	0	1	1	0	0	0	7	2	2016
22023.34939	5.4	30	59.4	130	94	93	156	61	115	240	1	5	1	1	1	1	0	1	9	0	2016
25991.39827	5.3	38	43.4	108	62	90	200	110	83	240	1	1	1	1	1	1	1	1	1	0	2016
23928.97621	5	39	89.9	116	62	78	160	83	182	840	1	2	1	1	1	0	1	1	14	3	2016
121409.9284	5.1	30	58.9	114	64	84	202	44	130	420	1	3	1	1	1	1	0	0	14	1	2016
37357.55674	5.1	33	60.3	106	54	89	147	56	154	120	1	2	1	1	1	1	1	1	8	1	2016
21926.28552	4.8	30	55.4	102	68	92	135	39	167	720	1	4	0	1	1	1	1	1	10	0	2016
65104.85336	5.8	30	109.8	114	78	116	340	470	71	720	1	3	1	1	1	1	1	1	14	0	2016
22945.86993	5.2	30	70.8	112.4322767	69.70028818	97	135	35	94	240	1	4	1	1	1	0	1	1	13	1	2016
24551.49743	4	38	85.3	132	72	115	219	168	868	420	1	4	1	1	1	1	1	1	9	1	2016
24153.14574	5.2	32	71.9	104	66	102	166	127	246	240	1	1	1	1	1	1	1	1	8	2	2016
30343.02353	5.6	31	67.1	130	58	103	184	88	132	120	1	1	1	1	1	1	1	1	6	2	2016
18224.98121	5.3	37	51	108	84	88	194	136	140.252907	720	1	5	1	1	1	1	1	1	4	1	2016
115699.4521	5.3	35	64.6	110	62	84	185	46	49	600	1	3	1	1	1	1	1	1	14	1	2016
39529.51895	4.6	39	59.8	104	56	81	178	238	335	90	1	1	1	1	1	1	1	1	9	2	2016
11364.7526	5.8	30	50.2	104	64	102	221	56	55	180	1	5	0	1	1	1	1	1	13	1	2016
20968.90679	5.9	36	173	136	84	87	209	69	151	780	1	4	0	1	1	1	1	1	9	0	2016
31532.53882	6.3	35	132.6	114	86	93	193	52	71	120	1	4	1	1	1	0	0	1	4	1	2016
54867.74408	5.4	36	42.7	98	58	76	165	92	67	120	1	3	1	1	1	1	1	0	8	4	2016
29340.44005	5.9	30	65.8	114	64	83	171	120	140.252907	10	1	1	1	1	1	1	1	1	2	0	2016
24569.32001	4.5	36	58.3	126	82	82	134	55	96	540	1	4	1	1	1	1	1	0	4	1	2016
28140.71711	5.1	30	68.1	120	66	87	182	57	90	240	1	4	1	1	1	1	1	1	9	0	2016
27598.07741	5.6	31	123.4	116	64	83	174	93	81	180	1	2	1	1	1	0	0	1	8	2	2016
20337.77921	5.3	34	54.1	106	56	101	175	74	87	420	1	4	1	1	1	1	1	1	13	1	2016
25706.63758	5.6	36	65.7	108	82	92	193	411	134	180	1	5	1	1	1	1	1	1	13	0	2016
117425.3382	4.7	34	69	124	76	101	156	48	108	180	1	3	1	1	1	1	1	1	14	1	2016
138704.9682	5.2	34	62.2	114	72	75	180	44	140.252907	420	1	3	1	1	1	1	1	1	6	0	2016
35673.96427	6.2	46	86.2	144	94	85	242	497	75	240	0	3	0	1	1	0	0	0	3	1	2016
97001.98788	5.5	45	76.2	116	70	80	186	63	166	300	0	5	1	1	1	1	1	0	12	0	2016
28350.83175	6	49	72.8	110	70	105	176	238	77	420	0	5	1	1	1	1	1	1	12	0	2016
156668.5007	5.3	42	86.1	128	70	83	202	188	208	600	0	3	1	0	1	1	1	1	14	0	2016
22668.56273	6	41	146.1	124	90	101	190	124	130	1200	0	4	0	1	1	0	1	0	14	0	2016
29280.85591	5.3	40	88	104	74	97.06049822	196.8505338	170.2562278	251	180	0	4	1	1	1	1	1	0	13	0	2016
40991.59621	5.5	48	82.4	140	88	99	209	609	39	660	0	1	0	1	1	0	0	1	11	1	2016
180562.6226	5.3	49	90.7	112	64	98	231	203	170	840	0	3	1	1	1	1	1	1	14	1	2016
164144.3317	5.2	43	116.7	132	78	91	219	147	157	480	0	3	1	1	1	0	0	1	14	0	2016
23189.91295	5.6	47	93.1	123.5095785	78.95019157	84	197	50	173	480	0	4	1	1	1	0	1	1	13	1	2016
21185.72876	5.6	40	60.9	120	62	88	194	85	221	600	0	5	1	1	1	0	1	1	14	0	2016
50727.10911	5.2	40	98.1	130	88	77	225	214	246	341.4548611	0	3	1	1	1	1	1	1	9	1	2016
24624.0564	6.4	43	143.6	154	80	102	209	131	100	1020	0	4	1	1	1	1	1	0	14	0	2016
25221.74108	5.9	46	63.8	102	54	102	332	301	167	360	0	1	1	1	1	1	1	1	11	0	2016
105159.2916	5.5	40	91.2	136	74	81	226	65	122	60	0	3	1	1	1	1	1	0	6	0	2016
134484.8536	4.5	45	84.9	120	74	96	186	65	42	120	0	3	1	1	1	1	1	1	14	1	2016
12641.38005	5.2	46	69.1	104	74	85	222	243	42	420	0	5	1	1	1	1	1	1	7	1	2016
48453.25725	5.4	45	105.1	192	94	99	197	402	137	600	0	3	0	1	1	1	0	1	5	1	2016
15064.01869	5.7	46	79.3	152	94	113	252	856	141	240	0	5	0	1	1	1	0	1	13	1	2016
19747.85292	6.3	43	140.9	156	108	98	230	104	154	360	0	5	1	1	1	0	0	1	10	2	2016
20474.31549	6	45	102.5	106	70	107	226	71	158.404	360	0	4	0	1	1	0	1	1	7	5	2016
38928.08426	6.2	44	115	123.5095785	78.95019157	144	228	397	126	480	0	2	1	1	1	0	0	1	10	2	2016
141761.2042	5.3	41	71.4	116	76	67	164	88	69	120	0	3	1	1	1	1	1	0	14	0	2016
23876.04958	5.3	40	92.2	114	80	88	204	137	364	30	0	4	1	1	1	1	1	0	11	1	2016
30530.96951	5.7	42	90.8	98	62	83	186	77	211	720	0	4	1	1	1	1	1	1	9	2	2016
24341.07444	5.4	41	80.8	130	66	88	129	123	117	480	0	5	1	1	1	1	1	1	14	1	2016
28883.89008	5.8	41	107.3	148	82	114	203	73	118	180	0	1	1	1	1	1	1	1	8	3	2016
101309.7654	5.4	47	92.2	128	86	117	183	78	136	240	0	3	1	1	1	1	1	0	9	1	2016
51657.95083	5.2	40	78.3	120	64	89	163	175	91	120	0	3	1	1	1	1	1	1	11	1	2016
22824.1305	7.1	48	104	132	84	141	196	212	109	180	0	5	1	1	1	1	1	0	11	0	2016
42718.78341	5.7	43	108.5	116	70	111	192	188	113	540	0	2	1	1	1	0	0	1	13	0	2016
24745.12841	4.9	40	89.9	130	84	87	200	107	158.404	600	0	4	1	1	1	1	1	0	14	0	2016
29973.3522	4.8	41	88.3	126	58	77	152	60	108	180	0	2	1	1	1	1	1	0	8	1	2016
37644.93114	5.6	47	75.7	123.5095785	78.95019157	98	211	71	301	15	0	2	1	1	1	1	1	1	12	1	2016
21616.43454	5.4	47	115.1	138	96	83	267	104	210	600	0	5	1	1	1	0	1	1	14	1	2016
135604.665	5	45	81.3	123.5095785	78.95019157	107	201	118	179	240	0	3	1	1	1	1	1	0	13	1	2016
23434.71102	5.5	41	89.4	130	80	106	183	68	72	120	0	5	1	1	1	1	1	1	14	0	2016
18425.91926	5.8	43	119.5	108	76	93	214	87	82	480	0	4	1	1	1	0	0	1	12	0	2016
21940.69745	5.9	42	63.6	118	78	96	264	226	914	240	0	1	1	1	1	1	1	1	12	1	2016
30349.31387	5.1	41	61.3	128	56	93	185	206	136	120	0	1	1	1	1	1	1	0	4	1	2016
59605.5162	5.4	44	68.2	128	78	83	191	168	81	180	0	3	1	1	0	1	1	0	10	1	2016
22940.80521	5.2	45	67.4	114	68	91	150	86	128	660	0	5	1	1	1	1	1	1	14	0	2016
28078.16456	6	44	106.2	124	70	109	166	130	158.404	360	0	4	0	1	1	0	1	1	14	2	2016
24591.75906	5.5	40	77.7	116	82	82	232	124	50	180	0	4	0	1	1	1	1	1	11	0	2016
30058.73337	5.4	46	84.9	100	60	92	146	497	221	240	0	2	1	1	1	1	1	1	9	1	2016
145204.9519	5.4	45	67.7	114	66	72	212	85	61	240	0	3	1	1	1	1	1	1	14	0	2016
23769.42014	5.5	40	114.4	124	72	83	169	73	136	360	0	3	1	1	1	1	1	0	8	0	2016
20887.27814	5.3	49	68.6	120	82	82	192	90	82	240	0	4	1	1	1	1	1	0	8	0	2016
16824.84298	5.9	48	83.3	140	78	93	172	93	70	600	0	5	1	1	1	1	0	1	14	1	2016
46122.15782	5.8	48	129.6	128	84	84	202	180	158.404	420	0	4	0	1	1	0	1	1	14	1	2016
39930.35613	5.7	47	89	114	70	98	233	325	174	720	0	3	1	1	1	1	1	0	8	1	2016
23145.05457	4.5	42	139.8	124	62	88	136	97	61	720	0	4	1	1	1	0	0	1	13	1	2016
185947.5898	4.9	49	74.6	110	90	56	234	166	158.404	660	0	3	1	1	1	1	1	1	14	0	2016
134484.8536	5.4	41	89.3	110	74	91	178	92	592	120	0	3	1	1	1	1	1	1	14	1	2016
24609.69086	5.5	45	131.2	126	64	142	206	252	145	180	0	1	1	1	1	0	1	0	9	0	2016
39501.73121	5.6	48	73.2	116	76	83	184	451	125	180	0	1	1	1	1	1	1	1	6	0	2016
20194.05727	5.5	42	60	116	88	91	181	385	215	480	0	5	1	1	1	1	1	1	14	0	2016
21557.51119	5.1	47	87.5	152	90	64	188	177	110	420	0	4	1	1	1	1	1	0	10	0	2016
29669.37997	5.2	46	97.3	108	62	98	237	223	183	180	0	3	1	1	1	1	1	1	10	0	2016
26773.8582	6.3	48	100.1	124	74	88	125	106	110	180	0	4	0	1	1	0	0	0	14	1	2016
47789.42293	4.5	48	66.6	118	74	95	195	186	130	900	0	3	1	1	1	1	1	1	8	0	2016
74005.21431	5.5	49	62.8	122	66	85	121	27	95	180	0	3	1	1	1	1	1	0	13	0	2016
18317.15888	5.3	43	92.2	118	84	96	125	45	69	360	0	5	1	1	1	0	0	1	11	1	2016
21616.43454	5.5	45	87.3	124	88	80	201	320	76	240	0	5	0	1	1	1	1	1	14	0	2016
29555.90485	6.1	43	91.5	126	84	103	279	297	74	480	0	4	1	1	1	0	1	1	13	0	2016
97755.03679	5	43	87.3	96	68	74	301	570	76	420	0	3	0	1	1	0	0	1	14	2	2016
113242.8091	5.7	45	90.8	130	74	105	313	521	223	341.4548611	0	3	1	1	1	1	1	1	14	1	2016
143358.1621	5	47	114.2	132	92	91	245	283	158.404	600	0	3	1	1	1	1	1	1	14	0	2016
26376.07155	4.7	42	121.6	124	72	88	207	238	127	240	0	3	1	1	1	0	1	1	12	1	2016
41784.87216	5.5	46	94.5	110	78	88	187	48	252	360	0	5	1	1	1	0	1	1	11	1	2016
122705.4381	4.9	46	94.4	112	78	98	161	186	55	360	0	3	1	1	1	1	1	1	13	0	2016
35013.40018	6.2	44	93.7	134	88	136	199	182	171	180	0	2	1	1	1	1	1	1	11	0	2016
26125.66476	5.7	42	76.9	144	94	95	196	191	274	120	0	5	0	1	1	1	1	1	13	1	2016
30654.70893	5.6	43	102.8	120	56	74	234	302	73	600	0	2	1	1	1	0	0	1	10	1	2016
22510.43578	5.6	41	82.9	124	76	99	191	133	158.404	180	0	4	1	1	1	1	1	1	9	0	2016
23200.88137	5.7	42	102.7	124	72	103	244	120	100	120	0	4	1	1	1	1	1	1	8	0	2016
21964.49655	5.8	47	100.8	132	80	71	192	88	427	720	0	5	0	1	1	0	1	1	14	1	2016
167381.4831	5.6	48	80.8	114	74	121	209	235	99	720	0	3	1	1	1	1	1	1	14	0	2016
20027.74663	5.9	47	109.1	123.5095785	78.95019157	99	235	167	279	240	0	4	1	1	1	0	0	0	3	1	2016
42951.94297	6.8	49	111.1	144	100	146	242	381	197	360	0	1	1	1	1	0	0	0	11	1	2016
34394.80019	6.1	46	77.9	142	94	107	241	422	77	240	0	1	1	1	1	1	1	1	9	0	2016
22987.9585	5.4	42	78.6	134	78	100	192	912	238	360	0	5	1	1	1	0	0	0	8	0	2016
42690.71533	5.7	42	79.5	124	78	101	180	52	50	180	0	1	1	1	1	1	1	0	3	1	2016
116604.4952	5.2	48	101.9	116	68	87	235	190	134	660	0	3	1	1	1	1	1	1	14	1	2016
33202.29775	5.7	40	101.1	123.5095785	78.95019157	88	148	181	158.404	180	0	4	1	1	1	0	1	0	11	2	2016
148266.4167	5.2	46	84.2	122	70	85	206	51	40	660	0	3	1	1	1	1	1	1	14	1	2016
15946.24021	5.3	49	83.3	123.5095785	78.95019157	80	239	244	76	720	0	5	0	1	1	1	1	1	14	1	2016
19809.00589	5.9	46	91.27301038	123.5095785	78.95019157	150	181	147	116	240	0	4	1	1	1	1	0	1	11	0	2016
97364.47019	5.7	47	84.4	134	82	137	187	198	57	420	0	3	1	1	1	0	0	0	12	3	2016
21802.89318	5.4	40	74.7	96	60	94	226	203	158.404	840	0	5	1	1	1	1	1	1	1	1	2016
25982.66589	6.3	46	96.9	124	72	102	113	73	106	720	0	3	0	1	1	1	1	1	9	2	2016
97755.03679	5.4	48	80	146	82	98	243	567	88	360	0	3	1	1	1	1	1	0	14	1	2016
39757.55233	6.3	46	73.9	132	80	69	205	247	80	120	0	1	1	1	0	0	1	0	8	1	2016
145628.5965	5.4	40	84	106	74	93	151	43	142	360	0	3	1	1	1	1	1	1	11	0	2016
38773.48536	5.3	41	52.9	126	72	73	148	92	94	180	0	1	1	1	1	1	1	0	1	0	2016
27765.51651	5.3	42	81.6	126	88	110	197	209	158.404	720	0	3	1	1	1	1	1	1	4	3	2016
15234.22974	5.5	45	50	98	66	108	200	331	48	180	0	5	1	1	1	1	0	1	12	1	2016
20770.95514	6	40	70.6	112	54	98	149	160	158.404	240	0	4	1	1	1	1	1	0	11	1	2016
21346.59652	6	44	142.8	142	78	80	203	141	170	540	0	4	1	1	1	0	0	1	3	0	2016
22974.89648	5.2	45	92.3	120	68	71	210	89	55	360	0	4	1	1	1	1	1	1	8	1	2016
36096.61616	5.6	43	120.6	122	78	101	197	61	296	360	0	2	1	1	1	1	1	0	13	2	2016
48264.84481	5.4	44	95.7	102	64	82	182	77	166	180	0	3	0	1	1	0	0	1	12	0	2016
30457.17899	5.5	43	78.9	148	94	110	151	61	77	60	0	2	1	0	1	0	0	1	4	1	2016
163654.1397	5.2	47	86.9	144	88	93	271	285	119	360	0	3	1	1	1	1	1	1	14	1	2016
40904.26726	5.2	48	161.4	108	78	75	160	132	129	360	0	3	0	1	1	0	0	1	8	3	2016
44090.47751	5.6	40	85.7	112	60	123	167	119	60	240	0	1	1	1	1	1	0	0	8	1	2016
38208.12655	5.7	43	71.1	112	68	102	249	212	289	80	0	1	1	1	1	1	1	1	11	0	2016
26125.66476	5.6	49	65	136	90	76	185	411	96	600	0	5	1	1	1	1	0	1	6	2	2016
18472.8199	5.8	44	71	126	82	92	213	94	336	360	0	4	1	1	1	1	1	0	4	3	2016
37088.56983	5	41	94.3	128	76	95	249	88	155	240	0	2	1	1	1	0	1	1	10	1	2016
75446.18693	5.8	47	149.8	156	104	105	231	100	122	720	0	3	1	1	1	1	1	0	14	0	2016
24609.69086	5.7	43	96.4	134	78	86	214	237	122	480	0	1	1	1	1	1	1	0	8	0	2016
27004.61107	5.4	45	92.7	128	68	95	220	357	86	720	0	2	1	1	1	1	1	1	14	1	2016
20795.8782	5.6	48	53.1	116	78	84	222	112	263	180	0	5	1	1	1	1	1	1	8	2	2016
212283.3994	5.2	40	94.4	136	74	58	169	144	196	600	0	3	1	1	1	1	1	1	14	1	2016
31573.21102	5.4	45	92.7	114	76	91	197	156	159	600	0	1	1	1	1	0	0	1	10	2	2016
17237.82359	5.8	40	75.9	124	72	84	189	56	158.404	480	0	4	1	1	1	1	1	1	14	1	2016
22351.65354	5.5	48	80.4	126	88	159	170	97	117	600	0	5	1	1	1	1	1	0	11	1	2016
131206.9098	5.3	41	90.7	126	90	80	214	307	140	360	0	3	1	1	1	1	1	1	13	0	2016
36303.8544	5.4	47	94.9	126	86	103	154	65	103	80	0	2	1	1	1	1	1	1	8	0	2016
43005.23545	5.5	49	107.4	124	84	107	258	603	54	600	0	1	1	1	1	1	1	1	9	0	2016
168871.3699	5.4	45	100.6	148	82	99	176	97	393	480	0	3	1	1	1	1	1	0	11	0	2016
52223.11102	4.9	49	72.9	144	98	119	223	187	82	15	0	2	1	1	1	1	1	1	10	0	2016
33582.38376	5.7	42	76.8	118	78	101	161	85	241	240	0	2	1	1	1	1	1	0	3	1	2016
20621.02197	5.4	45	72	116	74	86	229	378	76	600	0	5	1	1	1	1	1	1	14	0	2016
126793.0616	6.7	41	91.7	116	66	111	222	368	137	300	0	3	1	1	1	1	1	0	14	0	2016
21802.89318	5.7	42	66.2	114	68	95	288	153	158.404	480	0	5	1	1	1	1	1	1	7	1	2016
20075.49228	5.3	41	76.6	92	58	91	183	67	410	780	0	5	1	1	1	1	1	1	14	1	2016
97755.03679	5.3	43	106.8	134	68	106	250	537	157	180	0	3	1	1	1	1	1	1	13	0	2016
120972.4283	5.4	40	98.4	124	78	99	275	174	121	120	0	3	1	1	1	1	1	0	12	0	2016
28135.80845	5.3	40	89.1	132	88	90	210	95	159	480	0	3	1	1	1	1	1	0	1	0	2016
51269.11289	5.2	40	85.3	108	64	93	163	161	299	180	0	1	0	1	1	1	1	1	8	0	2016
19387.08088	4.7	41	115.2	132	84	98	124	57	39	360	0	4	0	0	1	0	0	1	13	3	2016
20948.33978	5.4	48	81.8	112	78	86	148	88	158.404	360	0	5	0	1	1	1	0	0	8	0	2016
21802.89318	5.8	43	81.5	112	64	66	263	441	62	480	0	5	1	1	1	1	1	1	14	1	2016
25221.74108	5.3	46	61.9	114	62	97	163	87	166	180	0	1	1	1	1	1	1	1	8	2	2016
21701.0125	7.9	44	88	123.5095785	78.95019157	91	150	100	158.404	600	0	4	1	1	1	1	1	1	12	1	2016
147620.5341	5.4	48	91.1	114	74	85	176	91	152	120	0	3	1	1	1	0	0	1	14	0	2016
34173.5268	6.2	43	83.4	128	84	144	215	459	68	420	0	1	1	1	1	0	0	1	11	0	2016
21395.42983	5.4	47	84	108	52	113	214	230	101	300	0	5	1	1	1	1	1	1	8	0	2016
33593.77961	5.6	43	82.8	106	72	106	203	65	177	600	0	2	0	1	1	1	1	1	14	1	2016
43167.06115	5.3	44	80.5	134	92	121	166	190	178	420	0	3	1	1	1	1	1	1	10	1	2016
128356.4597	5.4	44	128.8	120	60	99	197	124	158.404	780	0	3	0	1	1	0	1	1	14	0	2016
128675.0457	5.3	49	81.8	114	78	94	233	103	160	540	0	3	1	1	1	1	1	1	10	0	2016
123117.4511	5	42	85.5	120	60	82	169	155	366	180	0	3	1	1	1	1	1	0	12	0	2016
21977.42897	5.5	48	83	138	84	88	221	203	60	120	0	5	1	1	1	1	1	1	13	1	2016
143186.8898	5.2	48	79.3	100	74	97	199	201	98	900	0	3	1	1	1	1	1	1	14	0	2016
94012.54591	5.3	44	80.8	116	76	96	191	79	158.404	120	0	3	1	1	1	1	1	1	4	1	2016
36468.22011	5.7	47	66.1	123.5095785	78.95019157	80	203	184	158.404	480	0	3	1	1	1	0	0	1	9	1	2016
30384.42503	6.9	49	73.8	134	62	189	106	78	127	120	0	1	1	1	1	1	1	0	8	0	2016
42777.67787	5.5	46	98	112	84	85	185	116	137	480	0	2	1	1	1	1	1	1	14	0	2016
136207.2581	5.7	47	91.27301038	132	92	103	226	149	158.404	600	0	3	0	1	0	0	0	1	10	2	2016
21047.06876	5.7	49	104.9	123.5095785	78.95019157	92	159	73	170	360	0	4	1	1	1	1	1	1	14	1	2016
153053.8682	5.5	49	63.7	122	88	98	290	136	95	600	0	3	1	1	1	1	1	1	14	1	2016
166919.9651	5.8	48	90.4	128	78	112	565	3061	113	600	0	3	1	1	1	1	1	1	14	0	2016
114459.2733	5	41	122.6	136	80	83	222	277	167	840	0	3	1	1	1	0	1	1	11	0	2016
34722.78806	5.4	41	84.8	102	64	88	172	57	74	240	0	2	1	1	1	1	1	1	3	1	2016
31749.04633	5.3	40	89.4	120	86	83	178	126	169	120	0	1	1	1	1	1	1	1	10	1	2016
29636.03191	5.3	45	85.9	144	72	94	254	141	158.404	180	0	2	1	1	1	1	1	1	13	1	2016
42040.45167	5.6	45	81.5	142	88	97	294	151	81	180	0	3	1	1	1	1	0	1	11	0	2016
30335.27917	5.1	44	78.1	164	82	98	181	57	118	480	0	3	1	1	1	1	1	0	3	2	2016
86463.09947	5.1	48	99.1	124	82	102	281	1253	55	341.4548611	0	3	1	1	1	1	0	1	14	0	2016
39583.23551	5.6	48	130.2	134	84	101	172	262	190	720	0	3	1	1	1	0	1	1	11	0	2016
30806.30288	5	41	80.2	126	78	112	267	378	98	240	0	2	1	1	1	1	1	0	5	0	2016
28536.77099	5.8	45	80	114	80	88	184	55	50	360	0	2	1	1	1	1	1	1	9	1	2016
154607.6331	5.6	45	103.2	122	72	91	221	115	115	180	0	3	1	1	1	1	1	0	14	1	2016
72634.74738	5.6	47	70.2	94	72	86	218	216	69	120	0	3	1	1	1	1	1	0	10	2	2016
46200.08741	5.5	47	56.2	118	72	91	198	264	181	300	0	1	1	1	1	1	1	1	13	1	2016
21557.51119	4.4	45	79.6	134	86	80	247	173	25	240	0	4	1	1	1	1	1	1	10	2	2016
25246.40353	4.7	46	80.1	138	78	82	306	699	162	240	0	4	1	1	1	1	0	0	8	2	2016
39930.35613	5.7	46	92.5	112	66	81	223	312	158.404	540	0	3	1	1	1	1	1	1	7	1	2016
43398.91618	5.7	45	161.2	144	82	132	137	269	64	480	0	3	1	1	1	0	1	0	3	5	2016
147620.5341	5.6	48	101.3	110	70	87	207	105	158.404	180	0	3	1	1	1	1	1	1	14	1	2016
29433.25717	5.6	45	63.6	102	70	83	280	87	143	240	0	2	1	1	1	1	1	1	9	1	2016
35635.60545	6.1	41	154.2	144	82	97	203	162	218	600	0	5	0	1	1	0	1	1	14	1	2016
141280.7809	6.1	49	102.8	132	94	112	246	301	95	480	0	3	1	1	1	1	1	1	11	1	2016
25566.9698	5.7	46	111.9	136	80	91	193	185	119	600	0	4	1	1	1	1	0	0	11	1	2016
22668.56273	7.5	41	118.9	144	104	129	128	191	211	360	0	4	1	1	1	0	0	1	14	1	2016
145218.7182	5.1	48	103.5	126	78	104	274	210	144	600	0	3	1	1	1	1	1	1	14	0	2016
128675.0457	5.2	40	105.2	120	66	87	162	151	82	600	0	3	1	1	1	1	1	1	14	1	2016
11929.38046	5.3	45	57.3	122	78	105	237	429	87	600	0	5	0	1	1	1	1	0	4	2	2016
39033.13129	5.3	40	78.2	108	72	102	197	356	135	300	0	3	1	1	1	0	1	0	1	1	2016
41958.94945	5.8	43	95.2	122	74	89	293	151	152	360	0	1	1	1	1	1	1	1	8	0	2016
21616.43454	4.9	44	88.8	123.5095785	78.95019157	125	166	149	324	600	0	5	1	1	1	1	1	1	14	1	2016
31989.93076	7.1	49	109.7	134	88	110	241	340	75	341.4548611	0	3	1	1	1	1	1	0	13	1	2016
18137.06775	5.7	43	74.1	110	66	82	221	54	117	60	0	4	1	1	1	1	1	1	1	3	2016
25555.37178	6.4	41	87.3	162	98	121	266	141	90	180	0	4	1	1	1	1	1	1	9	0	2016
110757.4562	5.3	45	85.4	134	84	87	225	222	49	300	0	3	1	1	1	1	1	1	12	0	2016
180562.6226	5.2	47	85.1	126	80	80	206	147	290	240	0	3	1	1	1	1	1	1	14	0	2016
31018.68369	5.4	44	98.1	166	110	88	349	864	75	300	0	1	1	0	1	0	0	1	9	2	2016
29751.89249	5.6	44	115.5	122	66	93	186	126	221	720	0	2	1	1	1	0	1	0	11	1	2016
166448.7323	5.7	49	118.3	124	74	108	181	98	140	240	0	3	0	1	1	0	0	1	14	1	2016
38773.48536	5.7	45	67.2	126	72	103	266	140	259	180	0	1	1	1	1	1	1	1	9	0	2016
151883.8368	5.1	49	90.3	104	66	90	183	169	164	600	0	3	1	1	1	1	1	1	13	1	2016
52589.2396	6	48	86.3	140	96	99	240	366	80	480	0	1	1	1	1	1	1	1	14	3	2016
30335.27917	5.5	42	84.4	96	64	79	210	207	62	240	0	3	1	1	1	1	1	0	13	0	2016
29555.90485	6	49	128.2	123.5095785	78.95019157	98	213	136	89	120	0	4	1	1	1	1	1	1	14	2	2016
22641.50987	5.6	49	61.7	128	80	110	203	152	59	720	0	5	1	1	1	1	1	1	14	1	2016
89932.52493	5.3	45	98	132	94	93	189	177	358	360	0	3	1	1	1	1	1	1	14	1	2016
43714.53547	5.6	45	81.4	123.5095785	78.95019157	86	196	39	175	360	0	2	1	1	1	0	1	1	13	1	2016
26311.83491	5.8	44	98.1	142	96	140	150	164	134	180	0	4	0	1	1	0	0	0	1	3	2016
25221.74108	6	49	72.7	130	84	111	241	689	156	180	0	1	1	1	1	1	1	1	9	1	2016
14528.33248	5.2	47	78.2	140	68	85	172	63	100	540	0	4	1	1	1	1	1	0	2	3	2016
18021.26014	6.3	43	72.8	124	88	211	193	192	94	180	0	5	1	1	1	1	1	0	9	0	2016
124759.0171	5.6	41	75.1	108	58	91	219	122	100	300	0	3	1	1	1	1	1	0	11	0	2016
9676.37124	5.4	47	71.3	116	76	107	201	173	57	30	0	5	1	1	1	1	1	1	7	1	2016
128356.4597	5.4	48	87.7	123.5095785	78.95019157	89	232	116	158.404	900	0	3	1	1	1	1	1	0	14	2	2016
25206.29802	5.8	42	94.6	136	88	87	168	234	458	660	0	4	1	1	1	1	0	1	14	0	2016
20744.843	5.2	42	90.8	94	66	103	184	227	149	660	0	5	0	1	1	0	1	1	14	1	2016
30376.6165	5.5	42	66	112	64	101	211	102	254	120	0	1	1	1	1	1	1	1	6	1	2016
35315.3413	5.5	42	87.8	130	82	84	160	817	82	360	0	5	0	1	1	0	1	1	14	1	2016
17209.8159	5.1	43	69.9	118	82	57	165	223	50	360	0	5	1	1	1	1	1	1	4	1	2016
44391.95687	5.3	46	89.4	116	80	87	186	170	337	120	0	1	1	1	1	1	1	1	8	1	2016
12641.38005	5.5	47	69	112	74	95	190	176	158.404	360	0	5	1	1	1	1	1	1	7	1	2016
23991.3977	5.7	46	101.4	110	72	95	150	67	153	180	0	1	1	1	1	1	1	1	13	1	2016
18944.52915	5.8	41	111.5	128	84	86	184	83	68	240	0	4	1	1	1	0	0	0	11	0	2016
21655.00592	5.5	44	83.2	116	74	95	206	129	164	300	0	3	0	1	1	0	0	1	7	3	2016
47167.91652	5.5	48	83.2	110	82	107	196	124	104	180	0	3	0	1	1	1	0	0	9	0	2016
72634.74738	5.8	45	95.3	138	76	125	188	398	116	480	0	3	1	1	1	1	1	1	14	1	2016
154028.9477	5.4	42	90.9	124	74	72	190	387	304	180	0	3	1	1	1	1	1	0	11	1	2016
21657.0964	5.3	48	69.4	118	84	101	140	58	141	360	0	5	1	1	1	1	1	1	14	0	2016
28326.07058	4.9	42	94.6	128	82	83	207	847	125	480	0	4	1	1	1	1	0	0	14	0	2016
24609.69086	5.9	41	86.3	112	74	98	262	404	90	600	0	1	1	1	1	0	0	1	8	0	2016
39830.9763	6	44	90.5	174	100	140	225	263	194	300	0	3	1	1	1	0	0	0	11	1	2016
37660.8909	5.8	46	78	112	64	103	186	322	158.404	180	0	2	1	1	1	1	0	1	8	3	2016
32538.65442	5.8	42	57.4	122	60	78	187	199	127	720	0	1	1	1	1	1	1	0	10	1	2016
146335.5779	5.3	47	108.8	128	88	109	287	306	122	300	0	3	1	1	1	1	1	1	14	1	2016
16806.30267	5.4	40	56	126	60	95	170	265	150	480	0	5	1	1	1	1	1	0	7	1	2016
45307.48452	5.2	48	82.9	106	76	102	203	123	298	300	0	3	1	1	1	1	1	1	13	2	2016
110757.4562	6.3	44	96.1	126	86	129	282	310	218	840	0	3	1	1	1	1	1	1	14	0	2016
31326.32617	5.2	41	66.9	120	80	95	166	77	69	240	0	1	1	1	1	1	1	1	10	0	2016
19383.38943	5.5	47	92	132	74	87	164	79	216	180	0	4	0	1	1	1	1	1	14	0	2016
24794.35918	5.8	41	73.7	120	72	86	184	84	319	360	0	4	1	1	1	1	1	0	8	1	2016
17669.65382	5.5	43	82.7	206	108	93	192	72	103	240	0	4	0	1	1	1	0	0	11	0	2016
24341.07444	5.4	41	69.1	134	82	109	189	261	60	540	0	5	0	1	1	1	1	1	14	0	2016
13107.18985	6.2	44	94.9	110	76	109	221	123	63	360	0	5	0	1	1	1	1	1	14	1	2016
30979.47591	6.2	49	73.1	134	80	108	183	243	77	180	0	2	0	1	1	1	1	1	9	1	2016
159281.2905	5.2	47	97.5	118	82	93	187	326	158.404	360	0	3	1	1	1	1	1	1	14	2	2016
11003.10355	5.4	44	57.2	106	72	89	190	85	183	480	0	5	1	1	1	1	1	1	14	1	2016
23918.87126	5.7	46	81.9	126	86	87	192	181	238	420	0	4	1	1	1	0	0	1	3	4	2016
89134.10176	5.6	49	85.1	118	76	81	210	298	167	480	0	3	1	1	1	1	1	1	14	0	2016
17913.42328	5.6	40	104.1	142	100	86	219	154	93	720	0	4	1	1	1	0	1	1	11	1	2016
35057.66016	5.4	45	73.8	114	82	101	238	108	151	480	0	4	1	1	1	1	1	1	8	0	2016
36072.28159	5.4	48	98	134	76	101	160	108	153	180	0	2	1	1	1	0	1	1	12	1	2016
43918.44695	5.6	41	74.8	142	100	87	172	85	150	360	0	4	1	1	1	0	0	1	14	1	2016
37406.3887	6.2	47	126.1	124	82	84	187	396	158.404	600	0	2	1	1	1	0	0	1	14	1	2016
31253.78101	5.5	46	81.1	146	72	94	261	241	146	60	0	1	1	1	1	1	0	1	3	1	2016
21833.60737	6.5	46	104.4	142	80	105	209	243	157	240	0	4	1	1	1	1	1	0	10	1	2016
35118.94266	6.6	43	85.2	128	82	113	181	216	211	120	0	1	0	1	1	0	0	1	8	1	2016
22793.20057	5	43	86.9	124	84	74	161	125	129	720	0	2	1	1	1	1	1	0	9	2	2016
42122.73386	5.7	42	102.7	136	84	110	219	225	127	180	0	2	1	1	1	1	1	1	7	1	2016
90426.68119	4.7	41	71.2	116	64	81	171	38	99	180	0	3	1	1	1	1	1	1	14	0	2016
20795.8782	5.7	44	93.1	123.5095785	78.95019157	111	197	201	83	360	0	5	1	1	1	1	1	1	9	1	2016
23798.34219	5.9	48	104	126	80	116	138	70	68	240	0	5	1	1	1	1	1	1	5	3	2016
40098.84466	5.5	46	68.6	116	80	113	178	486	145	300	0	1	1	1	1	1	1	1	11	0	2016
18436.89977	5.2	41	70.1	112	70	67	192	242	53	240	0	5	1	1	1	1	1	0	9	0	2016
151383.886	5.6	41	51.8	110	66	103	216	81	119	240	0	3	1	1	1	1	1	0	13	0	2016
20075.49228	5.4	46	61.1	104	76	82	192	71	75	360	0	5	1	1	1	1	1	1	10	1	2016
15207.03001	4.8	40	132.8	160	100	97	206	291	215	1080	0	4	1	1	1	0	0	0	13	0	2016
101665.2383	5.9	47	108.5	118	70	93	182	84	128	480	0	3	1	1	1	0	0	1	14	0	2016
36375.28999	4.9	41	76.8	128	68	82	185	118	177	300	0	3	1	1	0	1	1	0	2	1	2016
31755.10438	5.1	42	72.4	96	62	75	241	97	48	240	0	2	1	1	1	1	1	1	12	0	2016
26125.66476	5.2	49	86	138	94	86	267	411	152	420	0	5	1	1	1	0	0	1	14	1	2016
41474.94415	6	40	99.5	128	94	92	274	261	458	240	0	2	0	1	1	0	0	1	9	1	2016
22779.10085	7.4	44	101.6	158	92	88	234	204	158.404	300	0	5	1	1	1	1	1	1	7	1	2016
36173.30438	5	46	88	116	78	93	181	83	158.404	240	0	1	1	1	1	1	1	1	7	1	2016
18848.66488	5.9	43	103.9	123.5095785	78.95019157	93	255	268	90	60	0	5	1	1	1	0	1	1	9	1	2016
18191.49704	5	46	60.1	160	80	82	166	75	77	180	0	4	1	1	1	1	1	0	3	2	2016
28326.07058	5.6	41	62.6	114	76	96	196	61	132	300	0	4	1	1	1	1	1	1	10	1	2016
30512.71298	6.4	42	95.6	118	74	87	179	191	89	1080	0	4	0	1	1	0	1	0	9	1	2016
20652.69786	5.6	49	91.27301038	152	96	90	262	99	65	480	0	5	1	1	1	0	0	1	12	1	2016
33950.38267	5.2	47	69.7	110	56	82	184	416	70	720	0	2	1	1	1	1	1	1	14	0	2016
136207.2581	5.1	41	97.4	120	70	90	145	347	225	240	0	3	1	1	1	1	1	1	13	3	2016
39925.86086	4.6	44	106.1	136	84	81	150	106	126	540	0	4	1	1	1	1	1	1	14	0	2016
30650.09922	5.3	47	92.8	124	88	132	252	683	339	180	0	5	1	1	1	1	1	1	8	0	2016
20851.17508	5.7	48	114.3	114	64	72	239	210	109	240	0	4	1	1	1	1	1	1	11	1	2016
20538.78698	6.2	49	97.2	124	94	79	190	201	42	600	0	4	1	1	1	1	0	1	3	2	2016
54555.52034	5.6	44	74.6	112	68	85	158	134	123	360	0	1	1	1	1	1	1	1	13	0	2016
17830.14508	5.9	41	83.3	122	78	89	199	83	284	480	0	4	1	1	0	1	1	0	8	0	2016
18627.56835	5.8	46	92.1	118	82	75	171	104	241	120	0	4	1	1	1	1	1	1	11	0	2016
41582.11911	5.7	43	77.1	124	84	80	275	146	271	540	0	2	1	1	1	1	1	1	12	1	2016
30309.72065	5.6	42	75.2	122	56	98	281	177	154	360	0	2	1	1	1	1	1	0	9	1	2016
26869.70617	5.8	40	64.4	118	84	96	215	168	186	120	0	3	1	1	1	1	1	0	8	3	2016
25069.28253	5.2	40	101.3	138	72	130	204	229	99	120	0	3	1	1	1	1	1	0	7	0	2016
41666.45857	5.6	40	77.1	120	64	105	241	181	97	120	0	3	1	1	1	1	1	0	2	1	2016
171270.9934	5.1	40	94.2	138	76	112	150	97	92	360	0	3	1	1	1	1	1	0	10	1	2016
24073.50238	5.6	41	126	156	94	79	192	275	208	240	0	4	0	1	1	1	1	0	4	0	2016
184666.3186	5.1	40	85	108	70	88	217	231	292	660	0	3	1	1	1	0	1	1	14	0	2016
145874.7433	4.6	41	118.3	124	84	86	208	58	122	480	0	3	1	1	1	1	1	1	14	1	2016
18856.81109	5.5	45	77.4	118	70	101	178	189	122	480	0	5	1	1	1	1	0	1	13	1	2016
55276.78005	5.3	42	76.7	140	74	86	153	169	84	420	0	2	0	1	1	1	0	1	12	0	2016
24682.32945	5.4	40	56.6	126	70	145	237	48	107	300	0	4	1	1	1	1	0	0	2	2	2016
135212.8078	5.8	49	108.5	134	82	103	178	383	102	300	0	3	1	1	1	1	1	0	14	2	2016
17604.67455	5.8	47	77.9	126	64	109	193	250	150	240	0	4	1	1	1	1	1	1	8	3	2016
21642.16787	5.3	42	88.7	123.5095785	78.95019157	77	243	50	204	360	0	4	1	1	1	1	1	1	14	0	2016
17817.37695	5.5	41	102.9	122	86	100	179	477	329	240	0	4	1	1	1	1	1	1	8	2	2016
9676.37124	5.4	48	49.9	114	54	98	171	31	141	240	0	5	1	1	1	1	1	0	8	0	2016
103087.1297	5.3	40	97.7	126	60	101	288	295	74	240	0	5	1	1	1	1	1	1	14	1	2016
23798.34219	5.8	40	66.7	116	74	82	163	211	64	480	0	4	1	1	1	1	1	0	7	0	2016
12546.27707	5.6	41	69.9	132	82	93	281	163	110	120	0	5	1	1	1	1	1	1	10	1	2016
118609.0719	5.4	43	102.3	104	58	100	187	69	92	780	0	3	1	1	1	1	1	0	11	1	2016
21977.42897	5.6	49	79	126	76	77	168	165	217	840	0	5	1	1	1	1	0	1	14	0	2016
158340.7861	5.6	46	112.9	136	86	111	193	137	144	420	0	3	1	1	1	0	0	1	14	3	2016
11929.38046	5.4	43	81.8	138	84	94	192	74	99	300	0	5	1	1	1	0	1	1	2	1	2016
16524.6321	5.1	40	69.4	118	72	92	151	89	123	240	0	5	1	1	1	1	1	1	9	1	2016
11855.9919	5.6	41	52.2	112	74	88	180	46	63	600	0	5	1	1	1	1	1	1	9	3	2016
20900.53181	5.6	48	84.1	112	70	74	173	495	158.404	900	0	5	0	1	1	0	0	1	14	3	2016
26995.32489	6.4	47	80.2	126	80	88	208	306	200	240	0	1	1	1	1	1	1	1	10	1	2016
27765.51651	5.5	48	110.8	156	84	105	184	377	158.404	240	0	3	1	1	1	1	1	1	7	0	2016
16935.45552	6	45	72.2	128	90	88	248	376	74	180	0	5	1	1	1	1	1	1	8	3	2016
151997.9885	4.9	42	83.9	114	74	87	233	90	178	960	0	3	1	1	1	1	1	0	10	1	2016
31749.04633	5.7	45	86.5	128	70	99	189	156	74	600	0	1	1	1	1	1	1	0	13	1	2016
23991.3977	5.3	40	112	116	72	84	220	401	236	240	0	1	1	1	1	1	1	1	14	2	2016
25555.37178	4.4	44	92.5	144	90	86	161	86	97	240	0	4	0	1	1	1	0	0	10	4	2016
32657.86613	5.8	40	80.7	118	56	108	154	54	101	300	0	2	1	1	1	1	1	0	10	1	2016
13797.52617	5.5	49	83.2	114	74	95	182	96	67	420	0	5	1	1	1	1	1	1	2	1	2016
34205.88969	5.6	41	107.9	114	52	86	133	82	214	360	0	4	1	1	1	1	1	0	11	1	2016
31335.7773	5.4	46	75.8	136	54	99	184	88	120	240	0	2	1	1	1	1	1	1	10	0	2016
113335.5126	5.2	43	126.3	110	80	98	86	165	86	360	0	3	1	1	0	0	0	0	11	1	2016
19297.72165	5.9	42	88.4	138	78	95	204	207	119	360	0	4	1	1	1	1	1	0	11	3	2016
21978.52593	5.8	46	46.2	116	72	92	207	64	55	240	0	5	1	1	1	1	1	1	14	1	2016
19504.09911	5.8	48	64.9	162	74	140	252	241	158.404	240	0	5	1	1	1	1	1	1	11	0	2016
30622.67397	5.6	40	86.3	116	74	113	174	188	49	360	0	5	0	1	1	1	1	1	14	0	2016
23869.35571	5.2	47	76.9	132	92	86	244	335	152	600	0	2	1	1	1	1	1	1	14	2	2016
12348.96463	5.9	44	73.6	124	84	88	200	259	89	360	0	5	1	1	1	1	1	1	12	0	2016
25870.58989	6	48	72.6	126	62	104	163	191	92	960	0	3	1	1	1	1	1	0	9	2	2016
29434.19106	5.5	47	84.3	106	50	101	219	76	205	341.4548611	0	4	1	1	1	1	1	0	14	0	2016
23952.57194	5.6	46	84.2	124	80	97	180	130	131	300	0	2	1	1	1	1	1	1	6	1	2016
[truncated: 6,344 more rows]
